# Supplementary material for: Taxonomic identification of bile salt hydrolase‐encoding lactobacilli: Modulation of the enterohepatic bile acid profile
Source: Imeta. 2023 Jul 16;2(3):e128. doi: 10.1002/imt2.128 (PMC10989828; doi:10.1002/imt2.128)
Supplement: Supplementary file 2 — Supporting information. [file IMT2-2-e128-s001.xlsx]

## Sheet: S1
Table S1. Lactobacilli from Ensembl (before taxonomic reorganization of lactobacilli in 2020).
Species	Strain
Lactobacillus_acetotolerans	Lactobacillus_acetotolerans
Lactobacillus_acetotolerans	Lactobacillus_acetotolerans_dsm_20749_jcm_3825
Lactobacillus_acidifarinae	Lactobacillus_acidifarinae_dsm_19394
Lactobacillus_acidipiscis	Lactobacillus_acidipiscis
Lactobacillus_acidipiscis	Lactobacillus_acidipiscis_dsm_15836
Lactobacillus_acidophilus	Lactobacillus_acidophilus
Lactobacillus_acidophilus	Lactobacillus_acidophilus_atcc_4796
Lactobacillus_acidophilus	Lactobacillus_acidophilus_cip_76_13
Lactobacillus_acidophilus	Lactobacillus_acidophilus_cirm_bia_442
Lactobacillus_acidophilus	Lactobacillus_acidophilus_cirm_bia_445
Lactobacillus_acidophilus	Lactobacillus_acidophilus_dsm_20079_jcm_1132_nbrc_13951
Lactobacillus_acidophilus	Lactobacillus_acidophilus_dsm_20242
Lactobacillus_acidophilus	Lactobacillus_acidophilus_dsm_9126
Lactobacillus_acidophilus	Lactobacillus_acidophilus_gca_000934625
Lactobacillus_acidophilus	Lactobacillus_acidophilus_la_14
Lactobacillus_acidophilus	Lactobacillus_acidophilus_ncfm
Lactobacillus_agilis	Lactobacillus_agilis_dsm_20509
Lactobacillus_algidus	Lactobacillus_algidus_dsm_15638
Lactobacillus_alimentarius	Lactobacillus_alimentarius_dsm_20249
Lactobacillus_amylolyticus	Lactobacillus_amylolyticus_dsm_11664
Lactobacillus_amylolyticus	Lactobacillus_amylolyticus_dsm_11664_gca_001435665
Lactobacillus_amylophilus	Lactobacillus_amylophilus_dsm_20533_jcm_1125
Lactobacillus_amylotrophicus	Lactobacillus_amylotrophicus_dsm_20534
Lactobacillus_amylovorus	Lactobacillus_amylovorus
Lactobacillus_amylovorus	Lactobacillus_amylovorus_dsm_16698
Lactobacillus_amylovorus	Lactobacillus_amylovorus_dsm_20531
Lactobacillus_amylovorus	Lactobacillus_amylovorus_grl_1112
Lactobacillus_amylovorus	Lactobacillus_amylovorus_grl1118
Lactobacillus_animalis	Lactobacillus_animalis
Lactobacillus_animalis	Lactobacillus_animalis_kctc_3501_dsm_20602
Lactobacillus_antri	Lactobacillus_antri_dsm_16041
Lactobacillus_antri	Lactobacillus_antri_dsm_16041_gca_001435475
Lactobacillus_apinorum	Lactobacillus_apinorum
Lactobacillus_apis	Lactobacillus_apis
Lactobacillus_apodemi	Lactobacillus_apodemi_dsm_16634_jcm_16172
Lactobacillus_aquaticus	Lactobacillus_aquaticus_dsm_21051
Lactobacillus_aviarius	Lactobacillus_aviarius
Lactobacillus_aviarius	Lactobacillus_aviarius_subsp_araffinosus_dsm_20653
Lactobacillus_aviarius	Lactobacillus_aviarius_subsp_aviarius_dsm_20655
Lactobacillus_backii	Lactobacillus_backii
Lactobacillus_bifermentans	Lactobacillus_bifermentans_dsm_20003
Lactobacillus_brantae	Lactobacillus_brantae_dsm_23927
Lactobacillus_brevis	Lactobacillus_brevis
Lactobacillus_brevis	Lactobacillus_brevis_atcc_14869_dsm_20054
Lactobacillus_brevis	Lactobacillus_brevis_atcc_14869_dsm_20054_gca_001433855
Lactobacillus_brevis	Lactobacillus_brevis_atcc_367
Lactobacillus_brevis	Lactobacillus_brevis_bso_464
Lactobacillus_brevis	Lactobacillus_brevis_gca_000833395
Lactobacillus_brevis	Lactobacillus_brevis_gca_000833405
Lactobacillus_brevis	Lactobacillus_brevis_gca_000833415
Lactobacillus_brevis	Lactobacillus_brevis_gca_000875905
Lactobacillus_brevis	Lactobacillus_brevis_gca_001010995
Lactobacillus_brevis	Lactobacillus_brevis_kb290
Lactobacillus_brevis	Lactobacillus_brevis_subsp_gravesensis_atcc_27305
Lactobacillus_buchneri	Lactobacillus_buchneri_atcc_11577
Lactobacillus_buchneri	Lactobacillus_buchneri_cd034
Lactobacillus_buchneri	Lactobacillus_buchneri_dsm_20057
Lactobacillus_buchneri	Lactobacillus_buchneri_nrrl_b_30929
Lactobacillus_cacaonum	Lactobacillus_cacaonum_dsm_21116
Lactobacillus_camelliae	Lactobacillus_camelliae_dsm_22697_jcm_13995
Lactobacillus_capillatus	Lactobacillus_capillatus_dsm_19910
Lactobacillus_casei	Lactobacillus_casei
Lactobacillus_casei	Lactobacillus_casei_12a
Lactobacillus_casei	Lactobacillus_casei_21_1
Lactobacillus_casei	Lactobacillus_casei_32g
Lactobacillus_casei	Lactobacillus_casei_5b
Lactobacillus_casei	Lactobacillus_casei_a2_362
Lactobacillus_casei	Lactobacillus_casei_bd_ii
Lactobacillus_casei	Lactobacillus_casei_bl23
Lactobacillus_casei	Lactobacillus_casei_crf28
Lactobacillus_casei	Lactobacillus_casei_dsm_20011_jcm_1134
Lactobacillus_casei	Lactobacillus_casei_gca_001013375
Lactobacillus_casei	Lactobacillus_casei_gca_001469115
Lactobacillus_casei	Lactobacillus_casei_lc_10
Lactobacillus_casei	Lactobacillus_casei_lc2w
Lactobacillus_casei	Lactobacillus_casei_lock919
Lactobacillus_casei	Lactobacillus_casei_lpc_37
Lactobacillus_casei	Lactobacillus_casei_m36
Lactobacillus_casei	Lactobacillus_casei_str_zhang
Lactobacillus_casei	Lactobacillus_casei_subsp_casei_atcc_393
Lactobacillus_casei	Lactobacillus_casei_t71499
Lactobacillus_casei	Lactobacillus_casei_ucd174
Lactobacillus_casei	Lactobacillus_casei_uw1
Lactobacillus_casei	Lactobacillus_casei_uw4
Lactobacillus_casei	Lactobacillus_casei_w56
Lactobacillus_ceti	Lactobacillus_ceti_dsm_22408
Lactobacillus_coleohominis	Lactobacillus_coleohominis_101_4_chn
Lactobacillus_coleohominis	Lactobacillus_coleohominis_dsm_14060
Lactobacillus_collinoides	Lactobacillus_collinoides
Lactobacillus_collinoides	Lactobacillus_collinoides_dsm_20515_jcm_1123
Lactobacillus_composti	Lactobacillus_composti_dsm_18527_jcm_14202
Lactobacillus_composti	Lactobacillus_composti_dsm_18527_jcm_14202_gca_001436375
Lactobacillus_concavus	Lactobacillus_concavus_dsm_17758
Lactobacillus_coryniformis	Lactobacillus_coryniformis_subsp_coryniformis_cect_5711
Lactobacillus_coryniformis	Lactobacillus_coryniformis_subsp_coryniformis_kctc_3167_dsm_20001
Lactobacillus_coryniformis	Lactobacillus_coryniformis_subsp_torquens_dsm_20004_kctc_3535
Lactobacillus_crispatus	Lactobacillus_crispatus
Lactobacillus_crispatus	Lactobacillus_crispatus_125_2_chn
Lactobacillus_crispatus	Lactobacillus_crispatus_2029
Lactobacillus_crispatus	Lactobacillus_crispatus_214_1
Lactobacillus_crispatus	Lactobacillus_crispatus_ctv_05
Lactobacillus_crispatus	Lactobacillus_crispatus_dsm_20584_jcm_1185
Lactobacillus_crispatus	Lactobacillus_crispatus_em_lc1
Lactobacillus_crispatus	Lactobacillus_crispatus_fb049_03
Lactobacillus_crispatus	Lactobacillus_crispatus_fb077_07
Lactobacillus_crispatus	Lactobacillus_crispatus_gca_001563615
Lactobacillus_crispatus	Lactobacillus_crispatus_gca_001704465
Lactobacillus_crispatus	Lactobacillus_crispatus_jv_v01
Lactobacillus_crispatus	Lactobacillus_crispatus_mv_1a_us
Lactobacillus_crispatus	Lactobacillus_crispatus_mv_3a_us
Lactobacillus_crispatus	Lactobacillus_crispatus_sj_3c_us
Lactobacillus_crispatus	Lactobacillus_crispatus_st1
Lactobacillus_crustorum	Lactobacillus_crustorum
Lactobacillus_crustorum	Lactobacillus_crustorum_jcm_15951
Lactobacillus_curieae	Lactobacillus_curieae
Lactobacillus_curvatus	Lactobacillus_curvatus
Lactobacillus_curvatus	Lactobacillus_curvatus_crl_705
Lactobacillus_curvatus	Lactobacillus_curvatus_gca_001698165
Lactobacillus_curvatus	Lactobacillus_curvatus_jcm_1096_dsm_20019
Lactobacillus_delbrueckii	Lactobacillus_delbrueckii_subsp_bulgaricus
Lactobacillus_delbrueckii	Lactobacillus_delbrueckii_subsp_bulgaricus_2038
Lactobacillus_delbrueckii	Lactobacillus_delbrueckii_subsp_bulgaricus_atcc_11842_jcm_1002
Lactobacillus_delbrueckii	Lactobacillus_delbrueckii_subsp_bulgaricus_atcc_11842_jcm_1002_gca_001437195
Lactobacillus_delbrueckii	Lactobacillus_delbrueckii_subsp_bulgaricus_atcc_baa_365
Lactobacillus_delbrueckii	Lactobacillus_delbrueckii_subsp_bulgaricus_cncm_i_1519
Lactobacillus_delbrueckii	Lactobacillus_delbrueckii_subsp_bulgaricus_cncm_i_1632
Lactobacillus_delbrueckii	Lactobacillus_delbrueckii_subsp_bulgaricus_gca_000751895
Lactobacillus_delbrueckii	Lactobacillus_delbrueckii_subsp_bulgaricus_gca_000934805
Lactobacillus_delbrueckii	Lactobacillus_delbrueckii_subsp_bulgaricus_gca_001469775
Lactobacillus_delbrueckii	Lactobacillus_delbrueckii_subsp_bulgaricus_gca_001510975
Lactobacillus_delbrueckii	Lactobacillus_delbrueckii_subsp_bulgaricus_nd02
Lactobacillus_delbrueckii	Lactobacillus_delbrueckii_subsp_bulgaricus_pb2003_044_t3_4
Lactobacillus_delbrueckii	Lactobacillus_delbrueckii_subsp_delbrueckii
Lactobacillus_delbrueckii	Lactobacillus_delbrueckii_subsp_delbrueckii_dsm_20074_jcm_1012
Lactobacillus_delbrueckii	Lactobacillus_delbrueckii_subsp_indicus
Lactobacillus_delbrueckii	Lactobacillus_delbrueckii_subsp_indicus_dsm_15996
Lactobacillus_delbrueckii	Lactobacillus_delbrueckii_subsp_jakobsenii_zn7a_9_dsm_26046
Lactobacillus_delbrueckii	Lactobacillus_delbrueckii_subsp_jakobsenii_zn7a_9_dsm_26046_gca_001437485
Lactobacillus_delbrueckii	Lactobacillus_delbrueckii_subsp_lactis
Lactobacillus_delbrueckii	Lactobacillus_delbrueckii_subsp_lactis_crl581
Lactobacillus_delbrueckii	Lactobacillus_delbrueckii_subsp_lactis_dsm_20072
Lactobacillus_delbrueckii	Lactobacillus_delbrueckii_subsp_lactis_dsm_20072_gca_001434635
Lactobacillus_delbrueckii	Lactobacillus_delbrueckii_subsp_lactis_gca_000751235
Lactobacillus_delbrueckii	Lactobacillus_delbrueckii_subsp_lactis_gca_000751275
Lactobacillus_delbrueckii	Lactobacillus_delbrueckii_subsp_lactis_gca_000751655
Lactobacillus_delbrueckii	Lactobacillus_delbrueckii_subsp_sunkii
Lactobacillus_dextrinicus	Lactobacillus_dextrinicus_dsm_20335
Lactobacillus_diolivorans	Lactobacillus_diolivorans_dsm_14421
Lactobacillus_equi	Lactobacillus_equi_dpc_6820
Lactobacillus_equi	Lactobacillus_equi_dsm_15833_jcm_10991
Lactobacillus_equicursoris	Lactobacillus_equicursoris_66c
Lactobacillus_equicursoris	Lactobacillus_equicursoris_dsm_19284_jcm_14600_cip_110162
Lactobacillus_equicursoris	Lactobacillus_equicursoris_dsm_19284_jcm_14600_cip_110162_gca_001434815
Lactobacillus_equigenerosi	Lactobacillus_equigenerosi_dsm_18793_jcm_14505
Lactobacillus_fabifermentans	Lactobacillus_fabifermentans_dsm_21115
Lactobacillus_fabifermentans	Lactobacillus_fabifermentans_t30pcm01
Lactobacillus_farciminis	Lactobacillus_farciminis
Lactobacillus_farciminis	Lactobacillus_farciminis_gca_001188635
Lactobacillus_farciminis	Lactobacillus_farciminis_gca_001485255
Lactobacillus_farciminis	Lactobacillus_farciminis_kctc_3681_dsm_20184
Lactobacillus_farraginis	Lactobacillus_farraginis_dsm_18382_jcm_14108
Lactobacillus_farraginis	Lactobacillus_farraginis_dsm_18382_jcm_14108_gca_001435875
Lactobacillus_fermentum	Lactobacillus_fermentum
Lactobacillus_fermentum	Lactobacillus_fermentum_28_3_chn
Lactobacillus_fermentum	Lactobacillus_fermentum_3872
Lactobacillus_fermentum	Lactobacillus_fermentum_atcc_14931
Lactobacillus_fermentum	Lactobacillus_fermentum_cect_5716
Lactobacillus_fermentum	Lactobacillus_fermentum_f_6
Lactobacillus_fermentum	Lactobacillus_fermentum_gca_000966835
Lactobacillus_fermentum	Lactobacillus_fermentum_gca_001010185
Lactobacillus_fermentum	Lactobacillus_fermentum_gca_001010245
Lactobacillus_fermentum	Lactobacillus_fermentum_gca_001297025
Lactobacillus_fermentum	Lactobacillus_fermentum_gca_001297905
Lactobacillus_fermentum	Lactobacillus_fermentum_gca_001436835
Lactobacillus_fermentum	Lactobacillus_fermentum_gca_001742205
Lactobacillus_fermentum	Lactobacillus_fermentum_ifo_3956
Lactobacillus_fermentum	Lactobacillus_fermentum_l930bb
Lactobacillus_fermentum	Lactobacillus_fermentum_mtcc_8711
Lactobacillus_fermentum	Lactobacillus_fermentum_nb_22
Lactobacillus_floricola	Lactobacillus_floricola_dsm_23037_jcm_16512
Lactobacillus_florum	Lactobacillus_florum_2f
Lactobacillus_florum	Lactobacillus_florum_8d
Lactobacillus_florum	Lactobacillus_florum_dsm_22689_jcm_16035
Lactobacillus_fructivorans	Lactobacillus_fructivorans
Lactobacillus_fructivorans	Lactobacillus_fructivorans_gca_001436935
Lactobacillus_fructivorans	Lactobacillus_fructivorans_gca_001437175
Lactobacillus_fructivorans	Lactobacillus_fructivorans_kctc_3543_dsm_20203
Lactobacillus_frumenti	Lactobacillus_frumenti_dsm_13145
Lactobacillus_fuchuensis	Lactobacillus_fuchuensis_dsm_14340_jcm_11249
Lactobacillus_futsaii	Lactobacillus_futsaii_jcm_17355
Lactobacillus_gallinarum	Lactobacillus_gallinarum
Lactobacillus_gallinarum	Lactobacillus_gallinarum_dsm_10532_jcm_2011
Lactobacillus_gasseri	Lactobacillus_gasseri
Lactobacillus_gasseri	Lactobacillus_gasseri_2016
Lactobacillus_gasseri	Lactobacillus_gasseri_202_4
Lactobacillus_gasseri	Lactobacillus_gasseri_224_1
Lactobacillus_gasseri	Lactobacillus_gasseri_atcc_33323_jcm_1131
Lactobacillus_gasseri	Lactobacillus_gasseri_cect_5714
Lactobacillus_gasseri	Lactobacillus_gasseri_jv_v03
Lactobacillus_gasseri	Lactobacillus_gasseri_k7
Lactobacillus_gasseri	Lactobacillus_gasseri_mv_22
Lactobacillus_gasseri	Lactobacillus_gasseri_sj_9e_us
Lactobacillus_gasseri	Lactobacillus_gasseri_sv_16a_us
Lactobacillus_gastricus	Lactobacillus_gastricus_dsm_16045
Lactobacillus_gastricus	Lactobacillus_gastricus_ps3
Lactobacillus_ghanensis	Lactobacillus_ghanensis_dsm_18630
Lactobacillus_gigeriorum	Lactobacillus_gigeriorum_dsm_23908_crbip_24_85
Lactobacillus_gigeriorum	Lactobacillus_gigeriorum_dsm_23908_crbip_24_85_gca_001436575
Lactobacillus_ginsenosidimutans	Lactobacillus_ginsenosidimutans
Lactobacillus_graminis	Lactobacillus_graminis_dsm_20719
Lactobacillus_hammesii	Lactobacillus_hammesii_dsm_16381
Lactobacillus_hamsteri	Lactobacillus_hamsteri_dsm_5661_jcm_6256
Lactobacillus_harbinensis	Lactobacillus_harbinensis_dsm_16991
Lactobacillus_hayakitensis	Lactobacillus_hayakitensis_dsm_18933_jcm_14209
Lactobacillus_heilongjiangensis	Lactobacillus_heilongjiangensis
Lactobacillus_helsingborgensis	Lactobacillus_helsingborgensis
Lactobacillus_helveticus	Lactobacillus_helveticus
Lactobacillus_helveticus	Lactobacillus_helveticus_cirm_bia_101
Lactobacillus_helveticus	Lactobacillus_helveticus_cirm_bia_103
Lactobacillus_helveticus	Lactobacillus_helveticus_cirm_bia_104
Lactobacillus_helveticus	Lactobacillus_helveticus_cirm_bia_951
Lactobacillus_helveticus	Lactobacillus_helveticus_cirm_bia_953
Lactobacillus_helveticus	Lactobacillus_helveticus_cnrz32
Lactobacillus_helveticus	Lactobacillus_helveticus_dpc_4571
Lactobacillus_helveticus	Lactobacillus_helveticus_dsm_20075_cgmcc_1_1877
Lactobacillus_helveticus	Lactobacillus_helveticus_dsm_20075_cgmcc_1_1877_gca_001434945
Lactobacillus_helveticus	Lactobacillus_helveticus_gca_000765455
Lactobacillus_helveticus	Lactobacillus_helveticus_gca_000961015
Lactobacillus_helveticus	Lactobacillus_helveticus_gca_001006025
Lactobacillus_helveticus	Lactobacillus_helveticus_gca_001437535
Lactobacillus_helveticus	Lactobacillus_helveticus_gca_001702095
Lactobacillus_helveticus	Lactobacillus_helveticus_h10
Lactobacillus_helveticus	Lactobacillus_helveticus_h9
Lactobacillus_helveticus	Lactobacillus_helveticus_mtcc_5463
Lactobacillus_helveticus	Lactobacillus_helveticus_r0052
Lactobacillus_hilgardii	Lactobacillus_hilgardii_dsm_20176_atcc_8290
Lactobacillus_hilgardii	Lactobacillus_hilgardii_dsm_20176_atcc_8290_gca_001434655
Lactobacillus_hokkaidonensis	Lactobacillus_hokkaidonensis
Lactobacillus_hokkaidonensis	Lactobacillus_hokkaidonensis_jcm_18461
Lactobacillus_hominis	Lactobacillus_hominis_dsm_23910_crbip_24_179
Lactobacillus_hominis	Lactobacillus_hominis_dsm_23910_crbip_24_179_gca_001436125
Lactobacillus_homohiochii	Lactobacillus_homohiochii
Lactobacillus_hordei	Lactobacillus_hordei_dsm_19519
Lactobacillus_iners	Lactobacillus_iners_atcc_55195
Lactobacillus_iners	Lactobacillus_iners_dsm_13335
Lactobacillus_iners	Lactobacillus_iners_dsm_13335_gca_001435015
Lactobacillus_iners	Lactobacillus_iners_lactinv_01v1_a
Lactobacillus_iners	Lactobacillus_iners_lactinv_03v1_b
Lactobacillus_iners	Lactobacillus_iners_lactinv_09v1_c
Lactobacillus_iners	Lactobacillus_iners_lactinv_11v1_d
Lactobacillus_iners	Lactobacillus_iners_leaf_2052a_d
Lactobacillus_iners	Lactobacillus_iners_leaf_2053a_b
Lactobacillus_iners	Lactobacillus_iners_leaf_2062a_h1
Lactobacillus_iners	Lactobacillus_iners_leaf_3008a_a
Lactobacillus_iners	Lactobacillus_iners_spin_1401g
Lactobacillus_iners	Lactobacillus_iners_spin_2503v10_d
Lactobacillus_iners	Lactobacillus_iners_upii_143_d
Lactobacillus_iners	Lactobacillus_iners_upii_60_b
Lactobacillus_ingluviei	Lactobacillus_ingluviei
Lactobacillus_ingluviei	Lactobacillus_ingluviei_dsm_15946
Lactobacillus_intestinalis	Lactobacillus_intestinalis_dsm_6629
Lactobacillus_jensenii	Lactobacillus_jensenii_115_3_chn
Lactobacillus_jensenii	Lactobacillus_jensenii_1153
Lactobacillus_jensenii	Lactobacillus_jensenii_269_3
Lactobacillus_jensenii	Lactobacillus_jensenii_27_2_chn
Lactobacillus_jensenii	Lactobacillus_jensenii_dsm_20557
Lactobacillus_jensenii	Lactobacillus_jensenii_jv_v16
Lactobacillus_jensenii	Lactobacillus_jensenii_md_iie_70_2_
Lactobacillus_jensenii	Lactobacillus_jensenii_sj_7a_us
Lactobacillus_johnsonii	Lactobacillus_johnsonii
Lactobacillus_johnsonii	Lactobacillus_johnsonii_16
Lactobacillus_johnsonii	Lactobacillus_johnsonii_atcc_33200
Lactobacillus_johnsonii	Lactobacillus_johnsonii_atcc_33200_gca_001433975
Lactobacillus_johnsonii	Lactobacillus_johnsonii_dpc_6026
Lactobacillus_johnsonii	Lactobacillus_johnsonii_fi9785
Lactobacillus_johnsonii	Lactobacillus_johnsonii_gca_001714745
Lactobacillus_johnsonii	Lactobacillus_johnsonii_n6_2
Lactobacillus_johnsonii	Lactobacillus_johnsonii_ncc_533
Lactobacillus_johnsonii	Lactobacillus_johnsonii_pf01
Lactobacillus_kalixensis	Lactobacillus_kalixensis_dsm_16043
Lactobacillus_kefiranofaciens	Lactobacillus_kefiranofaciens_subsp_kefiranofaciens_dsm_5016_jcm_6985
Lactobacillus_kefiranofaciens	Lactobacillus_kefiranofaciens_subsp_kefirgranum_dsm_10550_jcm_8572
Lactobacillus_kefiranofaciens	Lactobacillus_kefiranofaciens_zw3
Lactobacillus_kefiri	Lactobacillus_kefiri_dsm_20587_jcm_5818
Lactobacillus_kimbladii	Lactobacillus_kimbladii
Lactobacillus_kimchicus	Lactobacillus_kimchicus_jcm_15530
Lactobacillus_kimchiensis	Lactobacillus_kimchiensis
Lactobacillus_kisonensis	Lactobacillus_kisonensis_dsm_19906_jcm_15041
Lactobacillus_kisonensis	Lactobacillus_kisonensis_f0435
Lactobacillus_kitasatonis	Lactobacillus_kitasatonis_dsm_16761_jcm_1039
Lactobacillus_koreensis	Lactobacillus_koreensis
Lactobacillus_koreensis	Lactobacillus_koreensis_jcm_16448
Lactobacillus_kullabergensis	Lactobacillus_kullabergensis
Lactobacillus_kunkeei	Lactobacillus_kunkeei
Lactobacillus_kunkeei	Lactobacillus_kunkeei_dsm_12361_atcc_700308
Lactobacillus_kunkeei	Lactobacillus_kunkeei_dsm_12361_atcc_700308_gca_001433825
Lactobacillus_kunkeei	Lactobacillus_kunkeei_efb6
Lactobacillus_kunkeei	Lactobacillus_kunkeei_gca_000830375
Lactobacillus_kunkeei	Lactobacillus_kunkeei_gca_001281165
Lactobacillus_kunkeei	Lactobacillus_kunkeei_gca_001281205
Lactobacillus_kunkeei	Lactobacillus_kunkeei_gca_001281215
Lactobacillus_kunkeei	Lactobacillus_kunkeei_gca_001281225
Lactobacillus_kunkeei	Lactobacillus_kunkeei_gca_001281285
Lactobacillus_kunkeei	Lactobacillus_kunkeei_gca_001308185
Lactobacillus_kunkeei	Lactobacillus_kunkeei_gca_001308195
Lactobacillus_kunkeei	Lactobacillus_kunkeei_gca_001308205
Lactobacillus_kunkeei	Lactobacillus_kunkeei_gca_001308215
Lactobacillus_kunkeei	Lactobacillus_kunkeei_gca_001421115
Lactobacillus_kunkeei	Lactobacillus_kunkeei_gca_001421135
Lactobacillus_lindneri	Lactobacillus_lindneri_dsm_20690_jcm_11027
Lactobacillus_malefermentans	Lactobacillus_malefermentans_dsm_5705_kctc_3548
Lactobacillus_mali	Lactobacillus_mali
Lactobacillus_mali	Lactobacillus_mali_kctc_3596_dsm_20444
Lactobacillus_mali	Lactobacillus_mali_kctc_3596_dsm_20444_gca_001436535
Lactobacillus_manihotivorans	Lactobacillus_manihotivorans_dsm_13343_jcm_12514
Lactobacillus_mellifer	Lactobacillus_mellifer
Lactobacillus_mellis	Lactobacillus_mellis
Lactobacillus_melliventris	Lactobacillus_melliventris
Lactobacillus_mindensis	Lactobacillus_mindensis_dsm_14500
Lactobacillus_mucosae	Lactobacillus_mucosae
Lactobacillus_mucosae	Lactobacillus_mucosae_dsm_13345
Lactobacillus_mucosae	Lactobacillus_mucosae_lm1
Lactobacillus_murinus	Lactobacillus_murinus_asf361
Lactobacillus_murinus	Lactobacillus_murinus_dsm_20452_nbrc_14221
Lactobacillus_nagelii	Lactobacillus_nagelii_dsm_13675
Lactobacillus_namurensis	Lactobacillus_namurensis_dsm_19117
Lactobacillus_nantensis	Lactobacillus_nantensis_dsm_16982
Lactobacillus_nasuensis	Lactobacillus_nasuensis_jcm_17158
Lactobacillus_nodensis	Lactobacillus_nodensis_dsm_19682_jcm_14932_nbrc_107160
Lactobacillus_odoratitofui	Lactobacillus_odoratitofui_dsm_19909_jcm_15043
Lactobacillus_oeni	Lactobacillus_oeni_dsm_19972
Lactobacillus_oligofermentans	Lactobacillus_oligofermentans_dsm_15707_lmg_22743
Lactobacillus_oris	Lactobacillus_oris
Lactobacillus_oris	Lactobacillus_oris_dsm_4864
Lactobacillus_oris	Lactobacillus_oris_f0423
Lactobacillus_oris	Lactobacillus_oris_pb013_t2_3
Lactobacillus_oryzae	Lactobacillus_oryzae_jcm_18671
Lactobacillus_otakiensis	Lactobacillus_otakiensis_dsm_19908_jcm_15040
Lactobacillus_otakiensis	Lactobacillus_otakiensis_dsm_19908_jcm_15040_gca_001434145
Lactobacillus_ozensis	Lactobacillus_ozensis_dsm_23829_jcm_17196
Lactobacillus_panis	Lactobacillus_panis_dsm_6035
Lactobacillus_pantheris	Lactobacillus_pantheris_dsm_15945_jcm_12539_nbrc_106106
Lactobacillus_parabrevis	Lactobacillus_parabrevis
Lactobacillus_parabrevis	Lactobacillus_parabrevis_atcc_53295
Lactobacillus_parabuchneri	Lactobacillus_parabuchneri
Lactobacillus_parabuchneri	Lactobacillus_parabuchneri_dsm_5707_nbrc_107865
Lactobacillus_parabuchneri	Lactobacillus_parabuchneri_gca_001687155
Lactobacillus_paracasei	Lactobacillus_paracasei
Lactobacillus_paracasei	Lactobacillus_paracasei_atcc_334
Lactobacillus_paracasei	Lactobacillus_paracasei_gca_001244395
Lactobacillus_paracasei	Lactobacillus_paracasei_n1115
Lactobacillus_paracasei	Lactobacillus_paracasei_nric_0644
Lactobacillus_paracasei	Lactobacillus_paracasei_nric_1917
Lactobacillus_paracasei	Lactobacillus_paracasei_nric_1981
Lactobacillus_paracasei	Lactobacillus_paracasei_subsp_paracasei_8700_2
Lactobacillus_paracasei	Lactobacillus_paracasei_subsp_paracasei_atcc_25302
Lactobacillus_paracasei	Lactobacillus_paracasei_subsp_paracasei_cncm_i_2877
Lactobacillus_paracasei	Lactobacillus_paracasei_subsp_paracasei_cncm_i_4270
Lactobacillus_paracasei	Lactobacillus_paracasei_subsp_paracasei_cncm_i_4648
Lactobacillus_paracasei	Lactobacillus_paracasei_subsp_paracasei_cncm_i_4649
Lactobacillus_paracasei	Lactobacillus_paracasei_subsp_paracasei_dsm_5622
Lactobacillus_paracasei	Lactobacillus_paracasei_subsp_paracasei_jcm_8130
Lactobacillus_paracasei	Lactobacillus_paracasei_subsp_paracasei_lpp120
Lactobacillus_paracasei	Lactobacillus_paracasei_subsp_paracasei_lpp122
Lactobacillus_paracasei	Lactobacillus_paracasei_subsp_paracasei_lpp123
Lactobacillus_paracasei	Lactobacillus_paracasei_subsp_paracasei_lpp125
Lactobacillus_paracasei	Lactobacillus_paracasei_subsp_paracasei_lpp126
Lactobacillus_paracasei	Lactobacillus_paracasei_subsp_paracasei_lpp14
Lactobacillus_paracasei	Lactobacillus_paracasei_subsp_paracasei_lpp17
Lactobacillus_paracasei	Lactobacillus_paracasei_subsp_paracasei_lpp189
Lactobacillus_paracasei	Lactobacillus_paracasei_subsp_paracasei_lpp219
Lactobacillus_paracasei	Lactobacillus_paracasei_subsp_paracasei_lpp22
Lactobacillus_paracasei	Lactobacillus_paracasei_subsp_paracasei_lpp221
Lactobacillus_paracasei	Lactobacillus_paracasei_subsp_paracasei_lpp223
Lactobacillus_paracasei	Lactobacillus_paracasei_subsp_paracasei_lpp225
Lactobacillus_paracasei	Lactobacillus_paracasei_subsp_paracasei_lpp226
Lactobacillus_paracasei	Lactobacillus_paracasei_subsp_paracasei_lpp227
Lactobacillus_paracasei	Lactobacillus_paracasei_subsp_paracasei_lpp228
Lactobacillus_paracasei	Lactobacillus_paracasei_subsp_paracasei_lpp229
Lactobacillus_paracasei	Lactobacillus_paracasei_subsp_paracasei_lpp230
Lactobacillus_paracasei	Lactobacillus_paracasei_subsp_paracasei_lpp37
Lactobacillus_paracasei	Lactobacillus_paracasei_subsp_paracasei_lpp41
Lactobacillus_paracasei	Lactobacillus_paracasei_subsp_paracasei_lpp43
Lactobacillus_paracasei	Lactobacillus_paracasei_subsp_paracasei_lpp46
Lactobacillus_paracasei	Lactobacillus_paracasei_subsp_paracasei_lpp48
Lactobacillus_paracasei	Lactobacillus_paracasei_subsp_paracasei_lpp49
Lactobacillus_paracasei	Lactobacillus_paracasei_subsp_paracasei_lpp7
Lactobacillus_paracasei	Lactobacillus_paracasei_subsp_paracasei_lpp70
Lactobacillus_paracasei	Lactobacillus_paracasei_subsp_paracasei_lpp71
Lactobacillus_paracasei	Lactobacillus_paracasei_subsp_paracasei_lpp74
Lactobacillus_paracasei	Lactobacillus_paracasei_subsp_tolerans_dsm_20258
Lactobacillus_paracasei	Lactobacillus_paracasei_subsp_tolerans_lpl14
Lactobacillus_paracasei	Lactobacillus_paracasei_subsp_tolerans_lpl7
Lactobacillus_paracollinoides	Lactobacillus_paracollinoides
Lactobacillus_paracollinoides	Lactobacillus_paracollinoides_dsm_15502_jcm_11969
Lactobacillus_parafarraginis	Lactobacillus_parafarraginis_dsm_18390_jcm_14109
Lactobacillus_parafarraginis	Lactobacillus_parafarraginis_f0439
Lactobacillus_parakefiri	Lactobacillus_parakefiri_dsm_10551
Lactobacillus_paralimentarius	Lactobacillus_paralimentarius_dsm_13238_jcm_10415
Lactobacillus_paralimentarius	Lactobacillus_paralimentarius_dsm_13961_jcm_10707
Lactobacillus_paralimentarius	Lactobacillus_paralimentarius_dsm_19674
Lactobacillus_paraplantarum	Lactobacillus_paraplantarum
Lactobacillus_paraplantarum	Lactobacillus_paraplantarum_dsm_10667
Lactobacillus_pasteurii	Lactobacillus_pasteurii_dsm_23907_crbip_24_76
Lactobacillus_paucivorans	Lactobacillus_paucivorans
Lactobacillus_pentosus	Lactobacillus_pentosus_dsm_20314
Lactobacillus_pentosus	Lactobacillus_pentosus_kca1
Lactobacillus_perolens	Lactobacillus_perolens_dsm_12744
Lactobacillus_plantarum	Lactobacillus_plantarum
Lactobacillus_plantarum	Lactobacillus_plantarum_16
Lactobacillus_plantarum	Lactobacillus_plantarum_2025
Lactobacillus_plantarum	Lactobacillus_plantarum_2165
Lactobacillus_plantarum	Lactobacillus_plantarum_4_3
Lactobacillus_plantarum	Lactobacillus_plantarum_ay01
Lactobacillus_plantarum	Lactobacillus_plantarum_cmpg5300
Lactobacillus_plantarum	Lactobacillus_plantarum_egd_aq4
Lactobacillus_plantarum	Lactobacillus_plantarum_gca_000743895
Lactobacillus_plantarum	Lactobacillus_plantarum_gca_000830535
Lactobacillus_plantarum	Lactobacillus_plantarum_gca_000931425
Lactobacillus_plantarum	Lactobacillus_plantarum_gca_001005805
Lactobacillus_plantarum	Lactobacillus_plantarum_gca_001010175
Lactobacillus_plantarum	Lactobacillus_plantarum_gca_001010255
Lactobacillus_plantarum	Lactobacillus_plantarum_gca_001267905
Lactobacillus_plantarum	Lactobacillus_plantarum_gca_001273585
Lactobacillus_plantarum	Lactobacillus_plantarum_gca_001308305
Lactobacillus_plantarum	Lactobacillus_plantarum_gca_001331925
Lactobacillus_plantarum	Lactobacillus_plantarum_gca_001368775
Lactobacillus_plantarum	Lactobacillus_plantarum_gca_001436855
Lactobacillus_plantarum	Lactobacillus_plantarum_gca_001444495
Lactobacillus_plantarum	Lactobacillus_plantarum_gca_001469145
Lactobacillus_plantarum	Lactobacillus_plantarum_gca_001596195
Lactobacillus_plantarum	Lactobacillus_plantarum_gca_001633265
Lactobacillus_plantarum	Lactobacillus_plantarum_gca_001633545
Lactobacillus_plantarum	Lactobacillus_plantarum_gca_001633665
Lactobacillus_plantarum	Lactobacillus_plantarum_gca_001639445
Lactobacillus_plantarum	Lactobacillus_plantarum_gca_001660645
Lactobacillus_plantarum	Lactobacillus_plantarum_gca_001662895
Lactobacillus_plantarum	Lactobacillus_plantarum_gca_001672035
Lactobacillus_plantarum	Lactobacillus_plantarum_gca_001720285
Lactobacillus_plantarum	Lactobacillus_plantarum_ipla88
Lactobacillus_plantarum	Lactobacillus_plantarum_jdm1
Lactobacillus_plantarum	Lactobacillus_plantarum_subsp_argentoratensis_dsm_16365
Lactobacillus_plantarum	Lactobacillus_plantarum_subsp_plantarum
Lactobacillus_plantarum	Lactobacillus_plantarum_subsp_plantarum_atcc_14917_jcm_1149_cgmcc_1_2437
Lactobacillus_plantarum	Lactobacillus_plantarum_subsp_plantarum_atcc_14917_jcm_1149_cgmcc_1_2437_gca_001434175
Lactobacillus_plantarum	Lactobacillus_plantarum_subsp_plantarum_p_8
Lactobacillus_plantarum	Lactobacillus_plantarum_subsp_plantarum_st_iii
Lactobacillus_plantarum	Lactobacillus_plantarum_ucma_3037
Lactobacillus_plantarum	Lactobacillus_plantarum_wcfs1
Lactobacillus_plantarum	Lactobacillus_plantarum_whe_92
Lactobacillus_plantarum	Lactobacillus_plantarum_wjl
Lactobacillus_plantarum	Lactobacillus_plantarum_wjl_gca_001307325
Lactobacillus_plantarum	Lactobacillus_plantarum_zj316
Lactobacillus_pobuzihii	Lactobacillus_pobuzihii
Lactobacillus_pobuzihii	Lactobacillus_pobuzihii_e100301_kctc_13174
Lactobacillus_pontis	Lactobacillus_pontis_dsm_8475
Lactobacillus_psittaci	Lactobacillus_psittaci_dsm_15354
Lactobacillus_rapi	Lactobacillus_rapi_dsm_19907_jcm_15042
Lactobacillus_rennini	Lactobacillus_rennini_dsm_20253
Lactobacillus_reuteri	Lactobacillus_reuteri
Lactobacillus_reuteri	Lactobacillus_reuteri_100_23
Lactobacillus_reuteri	Lactobacillus_reuteri_cf48_3a
Lactobacillus_reuteri	Lactobacillus_reuteri_dsm_20016
Lactobacillus_reuteri	Lactobacillus_reuteri_dsm_20016_gca_001434615
Lactobacillus_reuteri	Lactobacillus_reuteri_gca_000712565
Lactobacillus_reuteri	Lactobacillus_reuteri_gca_000722535
Lactobacillus_reuteri	Lactobacillus_reuteri_gca_000758185
Lactobacillus_reuteri	Lactobacillus_reuteri_gca_001046835
Lactobacillus_reuteri	Lactobacillus_reuteri_gca_001618905
Lactobacillus_reuteri	Lactobacillus_reuteri_gca_001657495
Lactobacillus_reuteri	Lactobacillus_reuteri_gca_001703875
Lactobacillus_reuteri	Lactobacillus_reuteri_gca_001705505
Lactobacillus_reuteri	Lactobacillus_reuteri_i5007
Lactobacillus_reuteri	Lactobacillus_reuteri_jcm_1112
Lactobacillus_reuteri	Lactobacillus_reuteri_mm2_3
Lactobacillus_reuteri	Lactobacillus_reuteri_mm4_1a
Lactobacillus_reuteri	Lactobacillus_reuteri_sd2112
Lactobacillus_reuteri	Lactobacillus_reuteri_td1
Lactobacillus_rhamnosus	Lactobacillus_rhamnosus
Lactobacillus_rhamnosus	Lactobacillus_rhamnosus_2166
Lactobacillus_rhamnosus	Lactobacillus_rhamnosus_51b
Lactobacillus_rhamnosus	Lactobacillus_rhamnosus_atcc_21052
Lactobacillus_rhamnosus	Lactobacillus_rhamnosus_atcc_8530
Lactobacillus_rhamnosus	Lactobacillus_rhamnosus_dsm_20021_jcm_1136_nbrc_3425
Lactobacillus_rhamnosus	Lactobacillus_rhamnosus_gca_000801045
Lactobacillus_rhamnosus	Lactobacillus_rhamnosus_gca_000814485
Lactobacillus_rhamnosus	Lactobacillus_rhamnosus_gca_000932035
Lactobacillus_rhamnosus	Lactobacillus_rhamnosus_gca_001005625
Lactobacillus_rhamnosus	Lactobacillus_rhamnosus_gca_001043995
Lactobacillus_rhamnosus	Lactobacillus_rhamnosus_gca_001044005
Lactobacillus_rhamnosus	Lactobacillus_rhamnosus_gca_001044015
Lactobacillus_rhamnosus	Lactobacillus_rhamnosus_gca_001044025
Lactobacillus_rhamnosus	Lactobacillus_rhamnosus_gca_001044075
Lactobacillus_rhamnosus	Lactobacillus_rhamnosus_gca_001044085
Lactobacillus_rhamnosus	Lactobacillus_rhamnosus_gca_001044095
Lactobacillus_rhamnosus	Lactobacillus_rhamnosus_gca_001044105
Lactobacillus_rhamnosus	Lactobacillus_rhamnosus_gca_001044405
Lactobacillus_rhamnosus	Lactobacillus_rhamnosus_gca_001044415
Lactobacillus_rhamnosus	Lactobacillus_rhamnosus_gca_001368735
Lactobacillus_rhamnosus	Lactobacillus_rhamnosus_gca_001656655
Lactobacillus_rhamnosus	Lactobacillus_rhamnosus_gca_001656765
Lactobacillus_rhamnosus	Lactobacillus_rhamnosus_gca_001656945
Lactobacillus_rhamnosus	Lactobacillus_rhamnosus_gg
Lactobacillus_rhamnosus	Lactobacillus_rhamnosus_gg_gca_000011045
Lactobacillus_rhamnosus	Lactobacillus_rhamnosus_hn001
Lactobacillus_rhamnosus	Lactobacillus_rhamnosus_k32
Lactobacillus_rhamnosus	Lactobacillus_rhamnosus_lc_705
Lactobacillus_rhamnosus	Lactobacillus_rhamnosus_lms2_1
Lactobacillus_rhamnosus	Lactobacillus_rhamnosus_lock900
Lactobacillus_rhamnosus	Lactobacillus_rhamnosus_lock908
Lactobacillus_rhamnosus	Lactobacillus_rhamnosus_lrhmdp2
Lactobacillus_rhamnosus	Lactobacillus_rhamnosus_lrhmdp3
Lactobacillus_rhamnosus	Lactobacillus_rhamnosus_mtcc_5462
Lactobacillus_rhamnosus	Lactobacillus_rhamnosus_r0011
Lactobacillus_rossiae	Lactobacillus_rossiae_dsm_15814
Lactobacillus_ruminis	Lactobacillus_ruminis
Lactobacillus_ruminis	Lactobacillus_ruminis_atcc_25644
Lactobacillus_ruminis	Lactobacillus_ruminis_atcc_25644_gca_000225845
Lactobacillus_ruminis	Lactobacillus_ruminis_atcc_27782
Lactobacillus_ruminis	Lactobacillus_ruminis_dpc_6832
Lactobacillus_ruminis	Lactobacillus_ruminis_dsm_20403_nbrc_102161
Lactobacillus_ruminis	Lactobacillus_ruminis_gca_001008765
Lactobacillus_ruminis	Lactobacillus_ruminis_s23
Lactobacillus_ruminis	Lactobacillus_ruminis_spm0211
Lactobacillus_saerimneri	Lactobacillus_saerimneri_30a
Lactobacillus_saerimneri	Lactobacillus_saerimneri_dsm_16049
Lactobacillus_sakei	Lactobacillus_sakei
Lactobacillus_sakei	Lactobacillus_sakei_subsp_carnosus_dsm_15831
Lactobacillus_sakei	Lactobacillus_sakei_subsp_sakei_23k
Lactobacillus_sakei	Lactobacillus_sakei_subsp_sakei_dsm_20017_jcm_1157
Lactobacillus_sakei	Lactobacillus_sakei_subsp_sakei_ls25
Lactobacillus_salivarius	Lactobacillus_salivarius
Lactobacillus_salivarius	Lactobacillus_salivarius_acs_116_v_col5a
Lactobacillus_salivarius	Lactobacillus_salivarius_cect_5713
Lactobacillus_salivarius	Lactobacillus_salivarius_cp400
Lactobacillus_salivarius	Lactobacillus_salivarius_dsm_20555_atcc_11741
Lactobacillus_salivarius	Lactobacillus_salivarius_dsm_20555_atcc_11741_gca_001435955
Lactobacillus_salivarius	Lactobacillus_salivarius_gca_001723525
Lactobacillus_salivarius	Lactobacillus_salivarius_gj_24
Lactobacillus_salivarius	Lactobacillus_salivarius_nias840
Lactobacillus_salivarius	Lactobacillus_salivarius_smxd51
Lactobacillus_salivarius	Lactobacillus_salivarius_str_ren
Lactobacillus_salivarius	Lactobacillus_salivarius_ucc118
Lactobacillus_sanfranciscensis	Lactobacillus_sanfranciscensis_dsm_20451
Lactobacillus_sanfranciscensis	Lactobacillus_sanfranciscensis_tmw_1_1304
Lactobacillus_saniviri	Lactobacillus_saniviri_jcm_17471_dsm_24301
Lactobacillus_satsumensis	Lactobacillus_satsumensis_dsm_16230_jcm_12392
Lactobacillus_secaliphilus	Lactobacillus_secaliphilus
Lactobacillus_selangorensis	Lactobacillus_selangorensis
Lactobacillus_selangorensis	Lactobacillus_selangorensis_gca_001436805
Lactobacillus_senioris	Lactobacillus_senioris_dsm_24302_jcm_17472
Lactobacillus_senmaizukei	Lactobacillus_senmaizukei_dsm_21775_nbrc_103853
Lactobacillus_sharpeae	Lactobacillus_sharpeae_jcm_1186_dsm_20505
Lactobacillus_shenzhenensis	Lactobacillus_shenzhenensis_ly_73
Lactobacillus_siliginis	Lactobacillus_siliginis
Lactobacillus_similis	Lactobacillus_similis_dsm_23365_jcm_2765
Lactobacillus_sp	Lactobacillus_sp_7_1_47faa
Lactobacillus_sp	Lactobacillus_sp_asf360
Lactobacillus_sp	Lactobacillus_sp_wkb10
Lactobacillus_sp	Lactobacillus_sp_wkb8
Lactobacillus_spicheri	Lactobacillus_spicheri
Lactobacillus_spicheri	Lactobacillus_spicheri_dsm_15429
Lactobacillus_sucicola	Lactobacillus_sucicola_dsm_21376_jcm_15457
Lactobacillus_sucicola	Lactobacillus_sucicola_dsm_21376_jcm_15457_gca_001436705
Lactobacillus_suebicus	Lactobacillus_suebicus_dsm_5007_kctc_3549
Lactobacillus_sunkii	Lactobacillus_sunkii_dsm_19904
Lactobacillus_taiwanensis	Lactobacillus_taiwanensis_dsm_21401
Lactobacillus_thailandensis	Lactobacillus_thailandensis_dsm_22698_jcm_13996
Lactobacillus_tucceti	Lactobacillus_tucceti_dsm_20183
Lactobacillus_ultunensis	Lactobacillus_ultunensis_dsm_16047
Lactobacillus_ultunensis	Lactobacillus_ultunensis_dsm_16047_gca_001436305
Lactobacillus_uvarum	Lactobacillus_uvarum_dsm_19971
Lactobacillus_vaccinostercus	Lactobacillus_vaccinostercus_dsm_20634
Lactobacillus_vaginalis	Lactobacillus_vaginalis_dsm_5837_atcc_49540
Lactobacillus_vaginalis	Lactobacillus_vaginalis_dsm_5837_atcc_49540_gca_001435915
Lactobacillus_versmoldensis	Lactobacillus_versmoldensis_dsm_14857_kctc_3814
Lactobacillus_vini	Lactobacillus_vini_dsm_20605
Lactobacillus_wasatchensis	Lactobacillus_wasatchensis
Lactobacillus_xiangfangensis	Lactobacillus_xiangfangensis
Lactobacillus_zeae	Lactobacillus_zeae_dsm_20178_kctc_3804
Lactobacillus_zymae	Lactobacillus_zymae_dsm_19395

## Sheet: S2
Table S2. Lactobacilli from HMP (before taxonomic reorganization of lactobacilli in 2020).
Species	Strain
Lactobacillus acidophilus	Lactobacillus acidophilus ATCC 4796
Lactobacillus amylolyticus	Lactobacillus amylolyticus DSM 11664
Lactobacillus antri	Lactobacillus antri DSM 16041
Lactobacillus brevis	Lactobacillus brevis subsp. gravesensis ATCC 27305
Lactobacillus buchneri	Lactobacillus buchneri ATCC 11577
Lactobacillus casei	Lactobacillus casei BL23
Lactobacillus casei	Lactobacillus casei str. Zhang
Lactobacillus coleohominis	Lactobacillus coleohominis 101-4-CHN
Lactobacillus crispatus	Lactobacillus crispatus MV-3A-US
Lactobacillus crispatus	Lactobacillus crispatus 214-1
Lactobacillus crispatus	Lactobacillus crispatus ST1
Lactobacillus crispatus	Lactobacillus crispatus JV-V01
Lactobacillus crispatus	Lactobacillus crispatus 125-2-CHN
Lactobacillus crispatus	Lactobacillus crispatus MV-1A-US
Lactobacillus delbrueckii	Lactobacillus delbrueckii subsp. bulgaricus PB2003/044-T3-4
Lactobacillus delbrueckii	Lactobacillus delbrueckii subsp. bulgaricus ATCC 11842 = JCM 1002
Lactobacillus fermentum	Lactobacillus fermentum 28-3-CHN
Lactobacillus fermentum	Lactobacillus fermentum IFO 3956
Lactobacillus fermentum	Lactobacillus fermentum CECT 5716
Lactobacillus fermentum	Lactobacillus fermentum ATCC 14931
Lactobacillus gasseri	Lactobacillus gasseri MV-22
Lactobacillus gasseri	Lactobacillus gasseri 202-4
Lactobacillus gasseri	Lactobacillus gasseri JV-V03
Lactobacillus gasseri	Lactobacillus gasseri 224-1
Lactobacillus helveticus	Lactobacillus helveticus DSM 20075 = CGMCC 1.1877
Lactobacillus hilgardii	Lactobacillus hilgardii DSM 20176 = ATCC 8290
Lactobacillus iners	Lactobacillus iners DSM 13335
Lactobacillus iners	Lactobacillus iners AB-1
Lactobacillus jensenii	Lactobacillus jensenii 1153
Lactobacillus jensenii	Lactobacillus jensenii 27-2-CHN
Lactobacillus jensenii	Lactobacillus jensenii SJ-7A-US
Lactobacillus jensenii	Lactobacillus jensenii 269-3
Lactobacillus jensenii	Lactobacillus jensenii 208-1
Lactobacillus jensenii	Lactobacillus jensenii 115-3-CHN
Lactobacillus jensenii	Lactobacillus jensenii JV-V16
Lactobacillus johnsonii	Lactobacillus johnsonii FI9785
Lactobacillus johnsonii	Lactobacillus johnsonii ATCC 33200
Lactobacillus paracasei	Lactobacillus paracasei subsp. paracasei 8700:2
Lactobacillus paracasei	Lactobacillus paracasei subsp. paracasei ATCC 25302
Lactobacillus plantarum	Lactobacillus plantarum WCFS1
Lactobacillus plantarum	Lactobacillus plantarum subsp. plantarum ATCC 14917 = JCM 1149 = CGMCC 1.2437
Lactobacillus reuteri	Lactobacillus reuteri 100-23
Lactobacillus reuteri	Lactobacillus reuteri JCM 1112
Lactobacillus reuteri	Lactobacillus reuteri MM4-1A
Lactobacillus reuteri	Lactobacillus reuteri MM2-3
Lactobacillus reuteri	Lactobacillus reuteri SD2112
Lactobacillus reuteri	Lactobacillus reuteri CF48-3A
Lactobacillus rhamnosus	Lactobacillus rhamnosus LMS2-1
Lactobacillus rhamnosus	Lactobacillus rhamnosus GG
Lactobacillus ruminis	Lactobacillus ruminis ATCC 25644
Lactobacillus sakei	Lactobacillus sakei subsp. sakei 23K
Lactobacillus salivarius	Lactobacillus salivarius ACS-116-V-Col5a
Lactobacillus salivarius	Lactobacillus salivarius CECT 5713
Lactobacillus salivarius	Lactobacillus salivarius DSM 20555 = ATCC 11741
Lactobacillus ultunensis	Lactobacillus ultunensis DSM 16047
Lactobacillus vaginalis	Lactobacillus vaginalis DSM 5837 = ATCC 49540

## Sheet: S3
Table S3. The information of healthy samples.
ID	Pop	age	gender	BMI	Reference
E.SRR341618	CN	44	F	19.33	[1]. Qin, J., Li, Y., Cai, Z., Li, S., Zhu, J., Zhang, F., Liang, S., Zhang, W., Guan, Y., Shen, D., et al. (2012). A metagenome-wide association study of gut microbiota in type 2 diabetes. Nature 490, 55-60. [2]. Jie, Z., Xia, H., Zhong, S.L., Feng, Q., Li, S., Liang, S., Zhong, H., Liu, Z., Gao, Y., Zhao, H., et al. (2017). The gut microbiome in atherosclerotic cardiovascular disease. Nat Commu…
E.SRR341620	CN	39	F	20.57
E.SRR341621	CN	27	F	18.99
E.SRR341622	CN	35	F	20.17
E.SRR341623	CN	25	F	18.52
E.SRR341624	CN	37	F	18.67
E.SRR341625	CN	32	M	19.14
E.SRR341626	CN	23	M	19.49
E.SRR341627	CN	42	M	19.13
E.SRR341628	CN	22	M	19.57
E.SRR341631	CN	23	M	19.47
E.SRR341632	CN	23	M	19.16
E.SRR341633	CN	38	M	19.38
E.SRR341635	CN	45	F	25.51
E.SRR341636	CN	51	F	26.56
E.SRR341637	CN	33	F	25.07
E.SRR341638	CN	35	F	26.13
E.SRR341639	CN	32	F	24.89
E.SRR341640	CN	26	F	25.24
E.SRR341641	CN	30	F	25.39
E.SRR341642	CN	41	F	25.48
E.SRR341643	CN	42	F	25.59
E.SRR341644	CN	32	M	29.06
E.SRR341645	CN	72	M	23.66
E.SRR341646	CN	54	M	26.57
E.SRR341647	CN	32	M	25.71
E.SRR341648	CN	42	M	26.22
E.SRR341649	CN	43	M	25
E.SRR341650	CN	23	M	26.73
E.SRR341651	CN	46	M	27.12
E.SRR341652	CN	52	M	25.71
E.SRR341691	CN	27	F	19.53
E.SRR341693	CN	59	F	19.15
E.SRR341694	CN	23	M	18.72
E.SRR341695	CN	24	M	19.35
E.SRR341696	CN	24	M	19.03
E.SRR341697	CN	22	M	19.92
E.SRR341698	CN	23	M	19.96
E.SRR341699	CN	25	M	18.59
E.SRR341700	CN	29	M	19.84
E.SRR341701	CN	23	M	19.38
E.SRR341702	CN	24	M	20.66
E.SRR341703	CN	22	M	19.36
E.SRR341704	CN	21	M	19.05
E.SRR341705	CN	25	M	19.44
E.SRR341706	CN	33	M	20.31
E.SRR341707	CN	39	M	19.49
E.SRR341708	CN	32	F	25.39
E.SRR341709	CN	30	F	26.71
E.SRR341710	CN	40	F	24.89
E.SRR341711	CN	38	F	25.81
E.SRR341712	CN	48	M	26.45
E.SRR341713	CN	68	M	28.3
E.SRR341714	CN	46	M	25.4
E.SRR341715	CN	33	M	25.18
E.SRR341716	CN	30	M	25.71
E.SRR341717	CN	41	M	25.1
E.SRR341718	CN	32	M	25.73
E.SRR341719	CN	37	M	24.77
E.SRR341720	CN	39	M	27.24
E.SRR341721	CN	26	M	25.47
E.SRR341722	CN	24	M	25.21
E.SRR341723	CN	28	M	25.59
J.AP01	JP	21	F	18.8	Nishijima, S., Suda, W., Oshima, K., Kim, S.W., Hirose, Y., Morita, H., and Hattori, M. (2016). The gut microbiome of healthy Japanese and its microbial and functional uniqueness. DNA Res 23, 125-133.
J.AP02	JP	23	F	18.6
J.AP03	JP	21	F	19.9
J.AP05	JP	20	F	23.2
J.AP06	JP	22	M	22.7
J.AP07	JP	22	M	20.8
J.AP08	JP	19	F	22.3
J.AP11	JP	23	F	19.1
J.AP12	JP	25	M	23.7
J.AP15	JP	22	F	24.4
J.AP17	JP	20	M	19.4
J.AP18	JP	21	M	21.5
J.AP19	JP	20	M	19.4
J.AP21	JP	21	F	19.4
J.AP22	JP	22	F	19.5
J.AP23	JP	21	F	20.5
J.AP24	JP	19	M	25.1
J.AP25	JP	19	M	18.7
J.AP26	JP	21	M	22.2
J.AP27	JP	20	F	22.9
J.AP28	JP	20	F	24.8
J.AP30	JP	21	F	19.2
J.AP31	JP	33	M	28
J.AP32	JP	19	M	21.8
J.AP33	JP	23	M	23.8
J.AP34	JP	20	F	21.9
J.AP36	JP	19	F	19.6
J.AP37	JP	21	F	21.2
J.AP38	JP	19	M	22.6
J.AP39	JP	23	M	20
J.AP40	JP	19	M	20.1
J.FA01	JP	36	M	24.2
J.FA02	JP	47	M	20.5
J.FA03	JP	50	M	21.3
J.FA05	JP	50	M	25.2
J.FA06	JP	35	M	25.1
J.FA07	JP	37	M	21.8
J.FA08	JP	42	F	21.2
J.FA09	JP	38	M	21.7
J.FA10	JP	28	F	20.9
J.FA11	JP	39	M	24.2
J.FA12	JP	42	M	25.3
J.FA13	JP	41	M	22.2
J.FA14	JP	39	M	23.6
J.FA15	JP	48	F	19.5
J.FA16	JP	40	M	22.1
J.FA17	JP	39	F	22.6
J.FA19	JP	48	F	21.4
J.FA21	JP	42	M	21.1
J.FA22	JP	50	M	25.5
J.FA23	JP	45	M	21.9
J.FA24	JP	35	M	25
J.FA25	JP	41	M	22
J.FA26	JP	34	M	23.3
J.FA27	JP	50	M	20.9
J.FA28	JP	35	M	23
J.FA30	JP	31	M	23.1
J.FB01	JP	41	M	22
J.FB02	JP	36	M	25.6
J.FB04	JP	31	M	20.5
J.FB05	JP	38	M	21.5
J.FB06	JP	33	M	24.2
J.FB07	JP	31	M	24.6
J.FB08	JP	29	M	22.2
J.FB09	JP	28	M	26.5
J.FB10	JP	28	M	21.4
J.FM01	JP	23	F	20.7
J.FM02	JP	22	F	21.5
J.FM03	JP	23	M	21.4
J.FM04	JP	22	M	20.5
J.FM14	JP	22	M	20.5
J.FM21	JP	49	M	21
J.FP01	JP	40	F	22.3
J.FP03	JP	25	M	22.5
J.FP04	JP	35	M	19.66
J.FP05	JP	55	M	27.6
J.FT01	JP	54	M	22.4
J.FT02	JP	39	F	22.9
J.FT03	JP	34	F	18.7
J.FT06	JP	41	M	21.2
J.FT07	JP	27	M	25
J.FT08	JP	29	M	21.3
J.FT09	JP	34	M	21.1
J.FT10	JP	30	M	23.6
J.FT12	JP	37	F	20.6
J.FT13	JP	25	F	18.9
J.FT14	JP	39	F	20
J.FT15	JP	37	M	22.8
J.FT16	JP	34	F	20
J.FT18	JP	36	F	20.5
J.FT19	JP	33	F	21.3
J.FT20	JP	40	F	18.9
J.FT21	JP	31	F	18.8
J.TS11	JP	60	M	24.8
J.TS21	JP	46	M	22.14
J.TS29	JP	48	F	18.66
J.TS33	JP	55	F	19.92
J.TS41	JP	48	M	23.03
K.ERR247139	KR				Lim, M.Y., Rho, M., Song, Y.M., Lee, K., Sung, J., and Ko, G. (2014). Stability of gut enterotypes in Korean monozygotic twins and their association with biomarkers and diet. Sci Rep 4, 7348.
K.ERR247140	KR
K.ERR247141	KR
K.ERR247142	KR
K.ERR247143	KR
K.ERR247144	KR
K.ERR247145	KR
K.ERR247146	KR
K.ERR247147	KR
K.ERR247148	KR
K.ERR247149	KR
K.ERR247150	KR
K.ERR247153	KR
K.ERR247154	KR
K.ERR247155	KR
K.ERR247156	KR
K.ERR247157	KR
K.ERR247158	KR
K.ERR247159	KR
K.ERR247160	KR
K.ERR247161	KR
K.ERR247162	KR
K.ERR247163	KR
K.ERR247164	KR
K.ERR247165	KR
K.ERR247166	KR
K.ERR247167	KR
K.ERR247168	KR
K.ERR247169	KR
K.ERR247170	KR
K.ERR247171	KR
K.ERR247172	KR
K.ERR247173	KR
K.ERR247174	KR
K.ERR247175	KR
A.S629	AT	71	F	29	Human Microbiome Project, C. (2012). Structure, function and diversity of the healthy human microbiome. Nature 486, 207-214.
A.S631	AT	71	F	29
A.S632	AT	72	F	28.7
A.S633	AT	69	F	28.3
A.S634	AT	74	F	28.3
A.S635	AT	74	F	28.5
A.S636	AT	74	F	28.5
A.S637	AT	62	F	22.1
A.S638	AT	60	F	22.1
A.S639	AT	68	F	22.1
A.S640	AT	68	F	22.4
A.S641	AT	67	F	22.58
A.S642	AT	70	F	22.67
A.S643	AT	70	F	22.8
A.S644	AT	68	F	21.7
A.S645	AT	66	F	21.7
A.S646	AT	69	F	22.4
A.S647	AT	46	M	28.74
A.S659	AT	68	M	29.8
A.S660	AT	73	M	29.7
A.S661	AT	64	M	29.38
A.S662	AT	64	M	29.3
A.S663	AT	65	M	29.06
A.S664	AT	71	M	29.04
A.S665	AT	72	M	29.03
A.S667	AT	65	M	28.9
A.S668	AT	67	M	23.14
A.S669	AT	46	M	23.15
A.S670	AT	68	M	23.45
A.S671	AT	70	M	23.67
A.S672	AT	65	M	22.03
A.S673	AT	68	M	22.2
A.S674	AT	70	M	22.64
A.S675	AT	64	M	22.78
A.S676	AT	67	M	22.79
A.S679	AT	66	M	29.98
A.S936	AT	55	M	27.76
A.S937	AT	70	M	28.72
A.S938	AT	73	F	26.56
A.S939	AT	68	M	23.53
A.S943	AT	43	F	22.65
D.MH0001	DK	49	F	25.55	Qin, J., Li, R., Raes, J., Arumugam, M., Burgdorf, K.S., Manichanh, C., Nielsen, T., Pons, N., Levenez, F., Yamada, T., et al. (2010). A human gut microbial gene catalogue established by metagenomic sequencing. Nature 464, 59-65.
D.MH0002	DK	59	F	27.28
D.MH0005	DK	64	M	21.68
D.MH0006	DK	59	F	22.38
D.MH0008	DK	59	M	24.35
D.MH0009	DK	64	M	29.04
D.MH0013	DK	54	M	20.46
D.MH0015	DK	59	M	25.47
D.MH0017	DK	64	M	21.81
D.MH0019	DK	44	F	20.01
D.MH0021	DK	49	F	25.42
D.MH0022	DK	64	M	24.42
D.MH0024	DK	59	F	22.72
D.MH0027	DK	59	F	23.07
D.MH0028	DK	44	F	22.7
D.MH0031	DK	69	M	22.34
D.MH0035	DK	49	M	22.66
D.MH0037	DK	44	M	24.02
D.MH0038	DK	54	F	21.97
D.MH0039	DK	58	M	23.07
D.MH0040	DK	67	F	20.87
D.MH0041	DK	59	M	23.17
D.MH0042	DK	49	M	24.46
D.MH0043	DK	69	M	23.72
D.MH0044	DK	64	M	24.48
D.MH0045	DK	59	M	25.11
D.MH0046	DK	54	M	23.74
D.MH0048	DK	54	F	19.4
D.MH0050	DK	49	M	25.08
D.MH0051	DK	69	F	23.15
D.MH0054	DK	49	M	20.31
D.MH0056	DK	54	M	25.35
D.MH0058	DK	54	F	22.04
D.MH0060	DK	54	M	23.52
D.MH0064	DK	54	F	23.18
D.MH0065	DK	59	M	28.23
D.MH0066	DK	44	F	20.79
D.MH0067	DK	54	M	21.07
D.MH0068	DK	54	F	28.97
D.MH0070	DK	49	M	22.69
D.MH0071	DK	44	F	25.37
D.MH0074	DK	49	F	20.46
D.MH0077	DK	49	F	24.92
D.MH0079	DK	64	F	19.97
D.MH0080	DK	59	F	18.59
D.MH0082	DK	59	F	22.56
D.MH0086	DK	59	F	21.59
F.S001	FR	52	F	20	Zeller, G., Tap, J., Voigt, A.Y., Sunagawa, S., Kultima, J.R., Costea, P.I., Amiot, A., Bohm, J., Brunetti, F., Habermann, N., et al. (2014). Potential of fecal microbiota for early-stage detection of colorectal cancer. Mol Syst Biol 10, 766.
F.S003	FR	70	M	22
F.S027	FR	74	M	27
F.S030	FR	54	M	26
F.S040	FR	57	M	24
F.S053	FR	62	F	21
F.S105	FR	68	M	26
F.S110	FR	59	F	25
F.S115	FR	72	M	24
F.S116	FR	55	F	20
F.S118	FR	64	F	20
F.S121	FR	59	M	25
F.S129	FR	63	F	27
F.S132	FR	69	F	25
F.S139	FR	61	F	24
F.S142	FR	68	F	25
F.S152	FR	63	F	21
F.S156	FR	62	M	24
F.S166	FR	64	M	27
F.S169	FR	65	F	24
F.S173	FR	59	F	25
F.S187	FR	70	M	25
F.S192	FR	29	M	24.49
F.S193	FR	25	M	24.15
F.S194	FR	66	F	28
F.S195	FR	63	F	23
F.S198	FR	63	M	25
F.S212	FR	67	M	27
F.S213	FR	61	F	23
F.S221	FR	71	F	23
F.S276	FR	63	M	NA
F.S305	FR	50	M	25
F.S316	FR	62	M	23
F.S349	FR	61	M	23
F.S393	FR	67	F	23
F.S398	FR	44	F	26
F.S399	FR	63	F	22
F.S400	FR	67	M	21
F.S542	FR	46	F	29
F.S558	FR	67	F	28
F.S568	FR	35	M	23
F.S684	FR	67	M	25
F.S696	FR	52	M	24
F.S716	FR	60	F	28
F.S719	FR	49	F	23
F.S721	FR	62	F	20
F.S726	FR	72	F	25
F.S730	FR	38	F	22
F.S751	FR	66	M	25
F.S759	FR	74	M	27
F.S902	FR	56	F	NA
S.ERR260147	SE	71.39	F	24.8	Karlsson, F.H., Tremaroli, V., Nookaew, I., Bergstrom, G., Behre, C.J., Fagerberg, B., Nielsen, J., and Backhed, F. (2013). Gut metagenome in European women with normal, impaired and diabetic glucose control. Nature 498, 99-103.
S.ERR260153	SE	70.42	F	25.8
S.ERR260170	SE	71.11	F	20.4
S.ERR260171	SE	70.55	F	23.7
S.ERR260180	SE	71.38	F	28.8
S.ERR260193	SE	70.25	F	21.3
S.ERR260205	SE	70.63	F	21.6
S.ERR260215	SE	71.26	F	20.6
S.ERR260216	SE	71.84	F	23.1
S.ERR260217	SE	71.53	F	21.8
S.ERR260218	SE	71.44	F	25.8
S.ERR260221	SE	70.47	F	27.4
S.ERR260223	SE	71.45	F	27.1
S.ERR260225	SE	70.33	F	27.5
S.ERR260226	SE	69.7	F	21.1
S.ERR260227	SE	69.74	F	22.6
S.ERR260230	SE	69.87	F	26.5
S.ERR260231	SE	70.21	F	26.1
S.ERR260234	SE	70.43	F	25.7
S.ERR260242	SE	69.78	F	24
S.ERR260243	SE	69.89	F	25.1
S.ERR260246	SE	70.24	F	26.1
S.ERR260251	SE	69.27	F	29.7
S.ERR260252	SE	69.48	F	18.6
S.ERR260253	SE	70.01	F	26.6
S.ERR260255	SE	69.42	F	25.1
S.ERR260256	SE	69.49	F	28.8
S.ERR260259	SE	70.24	F	21.6
S.ERR260260	SE	70.34	F	21.5
S.ERR260263	SE	70.06	F	24.6
S.ERR260264	SE	70.21	F	24.2
S.ERR260265	SE	70.85	F	21.9
S.ERR260266	SE	71.1	F	28.4
S.ERR260267	SE	69.03	F	26.1
S.ERR260268	SE	70.05	F	23.2
A.SRS011061	US		F		Lloyd-Price, J., Mahurkar, A., Rahnavard, G., Crabtree, J., Orvis, J., Hall, A.B., Brady, A., Creasy, H.H., McCracken, C., Giglio, M.G., et al. (2017). Strains, functions and dynamics in the expanded Human Microbiome Project. Nature 550, 61-66.
A.SRS011134	US		M
A.SRS011239	US		F
A.SRS011271	US		M
A.SRS011302	US		F
A.SRS011405	US		F
A.SRS011452	US		M
A.SRS011529	US		M
A.SRS011586	US		F
A.SRS012273	US		F
A.SRS012902	US		F
A.SRS013158	US		F
A.SRS013215	US		M
A.SRS013476	US		M
A.SRS013521	US		F
A.SRS013687	US		M
A.SRS013800	US		M
A.SRS013951	US		M
A.SRS014235	US		M
A.SRS014287	US		M
A.SRS014313	US		F
A.SRS014459	US		F
A.SRS014613	US		F
A.SRS014683	US		M
A.SRS014923	US		M
A.SRS014979	US		F
A.SRS015065	US		F
A.SRS015133	US		F
A.SRS015190	US		F
A.SRS015217	US		F
A.SRS015264	US		M
A.SRS015369	US		F
A.SRS015578	US		M
A.SRS015663	US		M
A.SRS015782	US		M
A.SRS015794	US		M
A.SRS015854	US		M
A.SRS015960	US		M
A.SRS016018	US		M
A.SRS016056	US		M
A.SRS016095	US		F
A.SRS016203	US		F
A.SRS016267	US		M
A.SRS016335	US		M
A.SRS016495	US		F
A.SRS016517	US		F
A.SRS016585	US		F
A.SRS016753	US		M
A.SRS016954	US		M
A.SRS016989	US		M
A.SRS017103	US		M
A.SRS017191	US		M
A.SRS017247	US		M
A.SRS017307	US		M
A.SRS017433	US		F
A.SRS017521	US		F
A.SRS017701	US		F
A.SRS017821	US		M
A.SRS018133	US		M
A.SRS018313	US		M
A.SRS018351	US		M
A.SRS018427	US		M
A.SRS018575	US		M
A.SRS018656	US		F
A.SRS018817	US		M
A.SRS019030	US		M
A.SRS019161	US		M
A.SRS019267	US		F
A.SRS019397	US		M
A.SRS019582	US		M
A.SRS019601	US		F
A.SRS019685	US		M
A.SRS019787	US		M
A.SRS019910	US		M
A.SRS019968	US		F
A.SRS020233	US		M
A.SRS020328	US		F
A.SRS020869	US		M
A.SRS021484	US		M
A.SRS021948	US		F
A.SRS022071	US		F
A.SRS022137	US		F
A.SRS022524	US		F
A.SRS022609	US		M
A.SRS022713	US		F
A.SRS023176	US		M
A.SRS023346	US		F
A.SRS023526	US		M
A.SRS023583	US		F
A.SRS023829	US		F
A.SRS023914	US		M
A.SRS023971	US		M
A.SRS024009	US		F
A.SRS024075	US		M
A.SRS024132	US		M
A.SRS024265	US		F
A.SRS024331	US		M
A.SRS024388	US		F
A.SRS024435	US		M
A.SRS024549	US		M
A.SRS024625	US		M
A.SRS042284	US		F
A.SRS042628	US		M
A.SRS043001	US		F
A.SRS043411	US		M
A.SRS043701	US		M
A.SRS045004	US		M
A.SRS045645	US		M
A.SRS045713	US		M
A.SRS047014	US		M
A.SRS047044	US		M
A.SRS048164	US		M
A.SRS048870	US		F
A.SRS049164	US		M
A.SRS049712	US		M
A.SRS049900	US		M
A.SRS049959	US		M
A.SRS049995	US		F
A.SRS050299	US		M
A.SRS050422	US		M
A.SRS050752	US		F
A.SRS050925	US		M
A.SRS051031	US		M
A.SRS051882	US		F
A.SRS052027	US		M
A.SRS052697	US		F
A.SRS053214	US		F
A.SRS053335	US		F
A.SRS053398	US		F
A.SRS054590	US		F
A.SRS054956	US		F
A.SRS055982	US		F
A.SRS056259	US		M
A.SRS056519	US		M
A.SRS057478	US		F
A.SRS057717	US		F
A.SRS058723	US		F
A.SRS058770	US		M
A.SRS062427	US		M
A.SRS063040	US		F
A.SRS063985	US		F
A.SRS064276	US		F
A.SRS064557	US		F
A.SRS064645	US		M
A.SRS065504	US		F
A.SRS075398	US		F
A.SRS077730	US		F
A.SRS078176	US		F
A.ERR247176	AU				Feng, Q., Liang, S., Jia, H., Stadlmayr, A., Tang, L., Lan, Z., Zhang, D., Xia, H., Xu, X., Jie, Z., et al. (2015). Gut microbiome development along the colorectal adenoma-carcinoma sequence. Nat Commun 6, 6528.
A.ERR505083	AU
A.ERR505084	AU
A.ERR505085	AU
A.ERR505086	AU
A.ERR505087	AU
A.ERR505088	AU
A.ERR505089	AU
A.ERR505090	AU
A.ERR505091	AU
A.ERR505092	AU
A.ERR505093	AU
A.ERR505094	AU
A.ERR505095	AU
A.ERR505096	AU
A.ERR505097	AU
A.ERR505098	AU
A.ERR505099	AU
A.ERR505100	AU
A.ERR505101	AU
A.ERR505102	AU
A.ERR505103	AU
A.ERR505104	AU
A.ERR505105	AU
A.ERR505106	AU
P.SRR1761666	PE	13		18.77	Obregon-Tito, A.J., Tito, R.Y., Metcalf, J., Sankaranarayanan, K., Clemente, J.C., Ursell, L.K., Zech Xu, Z., Van Treuren, W., Knight, R., Gaffney, P.M., et al. (2015). Subsistence strategies in traditional societies distinguish gut microbiomes. Nat Commun 6, 6505.
P.SRR1761667	PE	36	M	23.05
P.SRR1761670	PE	20	F	NA
P.SRR1761672	PE	26	F	19.53
P.SRR1761673	PE	40	F	NA
P.SRR1761698	PE	30	M	NA
P.SRR1761699	PE	25	F	23.95
P.SRR1761704	PE	20	F	21.27
P.SRR1761708	PE	52	F	19.47
P.SRR1761711	PE	30	M	22.6
P.SRR1761712	PE	21	F	22.14
P.SRR1761715	PE	12	M	19.84
H.SRR1927149	HZ	43	F	20	Rampelli, S., Schnorr, S.L., Consolandi, C., Turroni, S., Severgnini, M., Peano, C., Brigidi, P., Crittenden, A.N., Henry, A.G., and Candela, M. (2015). Metagenome Sequencing of the Hadza Hunter-Gatherer Gut Microbiota. Curr Biol 25, 1682-1693.
H.SRR1929408	HZ	40	F	20
H.SRR1929484	HZ	29	F	20
H.SRR1929563	HZ	34	M	20
H.SRR1929574	HZ	16	M	20
H.SRR1930121	HZ	30	M	20
H.SRR1930122	HZ	21	M	20
H.SRR1930123	HZ	23	M	20
H.SRR1930128	HZ	17	M	20
H.SRR1930132	HZ	15	M	20
H.SRR1930133	HZ	37	M	20
H.SRR1930134	HZ	13	M	20
H.SRR1930136	HZ	43	M	20
H.SRR1930138	HZ	38	M	20
H.SRR1930140	HZ	24	M	20
H.SRR1930141	HZ	65	M	20
H.SRR1930142	HZ	40	M	20
H.SRR1930143	HZ	48	M	20
H.SRR1930144	HZ	29	F	20
H.SRR1930145	HZ	22	M	20
H.SRR1930149	HZ	24	M	20
H.SRR1930176	HZ	70	F	20
H.SRR1930177	HZ	30	M	20
H.SRR1930179	HZ	38	F	20
H.SRR1930187	HZ	20	F	20
H.SRR1930244	HZ	47	F	20

## Sheet: S4
Table S4. Representative BSH sequences in KEGG database.
ID	Sequences
>lsa:LCA_0210 K01442 choloylglycine hydrolase [EC:3.5.1.24] | (GenBank) Choloylglycine hydrolase (Bile salt hydrolase) (A)	MCTSLTYSTVDGHHFLARTMDFSFELNGNPLFLPRQHQWQPVLEKQAIQNQYALMGAGAKLGDQYLVADGFNEHGLGCAELYFAHAAVYEPQPVPNKLNLVAEEFIVWVLGNHQTLEEVAADLDNVRIIESDQGVMGANQPLHWILSDRSGKTMVIEPRGNGLQLIDDPVGVMTNTPDLDWHIKNLSNYLNLQPQPFMERPFGNYQAGLFSQGTGTQALPGSYTPPDRFVRAAYSRQYMPEANNVAEGVNHILHILDNVTIPKGVNIGSGGSSDYTQYQGISGLNNLAYYMVNYDNRHVYQTNLTTDLIENQKEPLIYHLPQGQQNTILN
>ljo:LJ_0056 K01442 choloylglycine hydrolase [EC:3.5.1.24] | (GenBank) conjugated bile salt hydrolase (A)	MCTGLRFTDDQGNLYFGRNLDVGQDYGEGVIITPRNYPLPYKFLDNTTTKKAVIGMGIVVDGYPSYFDCYNEDGLGIAGLNFPHFAKFSDGPIDGKINLASYEIMLWVTQNFTHVSEVKEALKNVNLVNEAINTSFAVAPLHWIISDSDEAIIVEVSKQYGMKVFDDKVGVLTNSPDFNWHLTNLGNYTGLNPHDATAQSWNGQKVAPWGVGTGSLGLPGDSIPADRFVKAAYLNVNYPTAKGEKANVAKFFNILKSVAMIKGSVVNDQGKDEYTVYTACYSSGSKTYYCNFEDDFELKTYKLDDHTMNSTSLVTY
>lde:LDBND_0852 K01442 choloylglycine hydrolase [EC:3.5.1.24] | (GenBank) cbh; Choloylglycine hydrolase (Conjugated bile acidhydrolase) (Cbah) (Bile salt hydrolase) (A)	MCTAITFATNDHYIGRNLDLDFSYNETVTITPRNYVFPMRKVPDLNSHYAIIGMATVVGDYPLYYDAVNEKGLGMAGLNFPGNAHYFPDQEGKDNIASFEFIPYILGTCKSVAEAKEALKKISISAEDFSKDFPTSTLHWIIADKDSSIVVESMEDGLHVYDNPVGVMTNNPPFPIMKFALNDYYALSAHCLDHKFADGVELTEYSRGMSSIGLPGDLSSKSRFVRCVFTKYNSLCDKDEASSVNQFFKILGSVEQVKGLCEVTPGEYEYTIYSSCMNQEKGIYYYTTYGNPEVHAVDMHKTDLDGKELTSYKLQKDLQFHFDN
>lre:Lreu_0730 K01442 choloylglycine hydrolase [EC:3.5.1.24] | (GenBank) Choloylglycine hydrolase (A)	MCTSVIYTAGDYYFGRNLDLEVNLGQEVVITPRNKTLEFREMPNLEHHYAIIGMSIVRDDYPLYFDGVNEKGVGMAGLNFDGPAHYFPVQEGKDNIASFELVPYILAAASSVAEAKKLLSNANIANINFSDKLQAAPLHWIIADKTGASVTVESTAKGLNVYDNPVGVLTNNPEFPRQLLNLSNYRSVAPANPANVFAPNVDLPVYSRGLGTHFLPGGMDSESRFVKATFTKMHAPVGNSEVENITNYFHILQSVEQQKGLDEVAPNTFEYTIYSDGSNLKKGIFYYKTYENSQINAVDMHKEDLEASELITYPVQNKQIINQQN
>lfe:LAF_0028 K01442 choloylglycine hydrolase [EC:3.5.1.24] | (GenBank) penicillin acylase (A)	MCTSINVITKDGYHVLGRTMDWDDLLVSPIFTPRHYQWASVFDHRVHENPYAIIGGGSITERRTDVSDGVNEFGLMAQKLTFKNGARLVDERHPDKVQLAAFELIFYLLGHFKSVADVAAHLDQIELMSDVNADVPFGYSEQHFVLSDPTGRCVVIEPSEHPLKLIDNPLGIMTNMPKFDHQLERLQDYLDFTPDFLNGTLAPNTFHVTTGKLSGKKTPPGAYTPKGRYVRAAYMKELADQPASKDEALATTWHLLDSVTVPKSKAHRPTFSVYRAATVAEDRTYYFQSYHQAQVTSVKLTDDLLKRATPLVFDTADVWAPVKLN
>lmu:LBLM1_05385 K01442 choloylglycine hydrolase [EC:3.5.1.24] | (GenBank) hypothetical protein (A)	MCTAISFTTRQRHRFVGRTMDFPTRSTPWQLGYLPIDYQWQSLPECDSFANDYAILGGMRKINHHYLIGDGLNSAGLWAAELYFPGPQVYYDHPQSHHLNLSPQDLIGWLLGTHASVAEIAAELDSVALNGVIWHDHDIVHPFHWLLSDATGTYLIEPTQLDLKIQPIQLGVLTNSPCYAKQHQKLTDYLGIDQAASDAEIIMAIRDSKTPPPLKRTPTSRFINASLNLWQTSPIEDQKAIKQGNELLKQVVLDQLAGHEVYTHYLEMVDVQTQTSYFYDLTAQQRLKQRLPDLMVRFDQPYLFES

## Sheet: S5
Table S5. Cumulative relative abundance of lactobacilli in 11 populations (after taxonomic reorganization of lactobacilli in 2020).
Strain	CN	JP	KR	AT	DK	FR	SE	US	AU	PE	HZ
Lactobacillus acidophilus	0	0.0007163	0	0.00256343	0	0	0	5.742e-05	0	0	0
Lactobacillus amylovorus	0	0.0014906	0	0.014034	0	0	0	0	0	0	0
Ligilactobacillus animalis	0	0	0	0.0182941	0	0	0	0	0	0	0
Lacticaseibacillus casei	0	0	0	0	0	6.501e-05	0	0	0.00349461	0	0
Lactobacillus delbrueckii	0	0.000598987	0	0.000398765	0	0	0	0	0	0	0
Limosilactobacillus fermentum	0	0	0	0.0030121	0	0	0	0	0	0	0
Lactobacillus gasseri	0	0	0	0.00106058	0	4.967e-05	0	0	0	0	0
Limosilactobacillus mucosae	0	0.00278883	0	0.0415849	0	0.016611	0	0	0	0	0
Ligilactobacillus murinus	0	0	0	0.00417343	0	0	0	0	0	0	0
Lacticaseibacillus paracasei	0	0	0	0	0	0	0	0	0.0010265	0	0
Lactiplantibacillus plantarum	0	0	0.00587698	0	0	0	0	0	0	0	0
Limosilactobacillus reuteri	0	0	0	0	0	0.00927681	0	0	0	0	0
Lacticaseibacillus rhamnosus	0	0	0	0.00134858	0	0	0	0	0	0	0
Ligilactobacillus ruminis	0	0.0170164	0.0140574	0	0	0.0113113	0.00690619	0.00156405	0	0.00352156	0
Latilactobacillus sakei	0	0.00856728	9.738e-05	0.00013172	0	5.636e-05	0	0	0	0	0
Ligilactobacillus salivarius	0.107209	0	0	0	0	0	0	0	0	0	0
Unclassified	0.196211	0.10705	0.217799	0.27526	0.00554047	0.121883	0.0248079	0.0144439	0.079793	0.0163343	0.00212028

## Sheet: S6
Table S6. The lactobacilli strains used in this study (after taxonomic reorganization of lactobacilli in 2020).
Species	Strain	BSH type	BSH gene id	Lac gene id	identity %	Medium	Tem. (°C)	Anaerobic gas mixture
Lactobacillus acidophilus	ATCC 4796	BSH-T3	6821739	EEJ75809	100	MRS	37	80%N2+10%CO2+10%H2
			6821952	EEJ76087	100
Lactobacillus amylovorus	BNCC 135321	BSH-T3	6821952	KRK41211	52.632
			6821952	KRK41210	73.171
			6860796	KRK44897	88.308
Lactobacillus gasseri	BNCC 135057	BSH-T3	3218549	KXA27282	100
Limosilactobacillus reuteri	ATCC 27755	BSH-T3	6821739	KEK13848	63.077
Ligilactobacillus animalis	BNCC 134981	BSH-T2	6821739	KDA46877	100
Lactobacillus delbrueckii subsp. bulgaricus	ATCC 11842	BSH-T2	2010873	ADQ60897	61.42
Limosilactobacillus mucosae	DSM 13345	BSH-T2	2519946	KRL25119	64.724
Ligilactobacillus murinus	BNCC194688	BSH-T2	2010873	KRM74268	61.736
Lactiplantibacillus plantarum	BNCC336421	BSH-T2	1785424	KEZ12347	99.691
Ligilactobacillus ruminis	ATCC 25644	BSH-T2	3556212	EFZ34864	100
Latilactobacillus sakei subsp. Sakei	ATCC 15521	BSH-T2	3885664	CAI54507	33.439
Lacticaseibacillus casei	BNCC134415	BSH-T0	3621989	BAN73457	92.515
Limosilactobacillus fermentum	BNCC 194390	BSH-T0	6825425	CDN24972	54.829
Lacticaseibacillus paracasei	BNCC 189800	BSH-T0	3621989	ABJ69268	86.333
			3621989	ABJ69270	79.31
Lacticaseibacillus rhamnosus	BNCC 136673	BSH-T0	3621989	CAR86396	99.401
Ligilactobacillus salivarius	BNCC 138618	BSH-T3	6826318	EEJ73615	100
		BSH-T0	6825425	EEJ74943	100

## Sheet: S7
Table S7. Percent deconjugation of lactobacilli (after taxonomic reorganization of lactobacilli in 2020).
BSH Type	Lactobacillus	CA		CDCA		DCA		UDCA
		deconjugation %		deconjugation %		deconjugation %		deconjugation %
		GCA	TCA	GCDCA	TCDCA	GDCA	TDCA	TUDCA
BSH-T0	Limosilactobacillus fermentum	0.9±0.03	0.96±0.01	0.41±0.01	0.49±0.02	0.24±0.01	0.22±0.02	0.26±0.02
	Latilactobacillus sakei subsp. Sakei	0.9±0.04	0.95±0.03	1.88±0.05	0.45±0.02	0.8±0.04	0.6±0.01	0.18±0.08
	Lacticaseibacillus casei	0.85±0.04	1.01±0.02	2.14±0.05	0.52±0.01	0.29±0.01	0.23±0.01	0.3±0.02
	Lacticaseibacillus rhamnosus	1.43±0.01	1.03±0.01	2.84±0.03	1.14±0.06	1.03±0.09	0.44±0.02	2.19±0.1
	Lacticaseibacillus paracasei	0.92±0.03	1.04±0.14	1.41±0.06	0.5±0.03	0.6±0.05	0.6±0.03	0.35±0.02
BSH-T2	Ligilactobacillus animalis	75.75±1.58	66.02±2.99	77.11±7.84	6.53±8.59	68.84±4.72	38.51±1.29	49.73±0.84
	Limosilactobacillus mucosae	89.76±2.1	2.18±0.09	97.34±2.23	1.83±0.18	43.19±0.72	52.53±1.69	84.46±1.7
	Ligilactobacillus ruminis	49.02±1.83	65.77±4.37	55.35±0.94	22.26±1.5	42.24±1.84	36.78±1.69	16.28±1.65
	Lactiplantibacillus plantarum	95.68±1.95	83.63±2.15	93.53±1.81	87.33±1.21	84.05±1.56	53.42±1.02	62.25±2.19
	Ligilactobacillus murinus	72.97±2.75	22.56±0.51	48.74±0.45	37.25±0.64	35.21±0.3	13.24±0.74	6.32±0.54
	Lactobacillus delbrueckii subsp. bulgaricus	0.84±0.03	0.89±0.02	45.64±0.35	79.85±3.92	0.59±0.04	0.6±0.01	0.63±0.65
BSH-T3	Limosilactobacillus reuteri	97.07±2.04	79.48±1.39	83.88±5.54	82.36±1.84	84.1±4.82	62.12±2.62	80.13±4.51
	Lactobacillus amylovorus	84.53±6.6	71.44±4.92	82.15±4.42	72.03±1.91	68.88±3.67	42.49±1.11	82.65±3.84
	Lactobacillus acidophilus	89.73±2.99	69.63±1.79	87.22±7.78	77.78±4.39	88.37±3.78	83.13±14.14	70.1±0.99
	Lactobacillus gasseri	82.61±4.49	77.72±2.04	78.41±15.09	72.18±2.09	63.75±1.73	38.26±2.9	75.71±2.07
BSH-T0＆T3	Ligilactobacillus salivarius	44.9±0.51	70.98±0.27	96.75±0.77	97.4±2.91	72.16±1.34	53.48±0.66	75.35±2.87

## Sheet: S8
Table S8. PCR primers for detection of lactobacilli species.
Specificity	Primers	Sequence (5ʹ→3ʹ)	Annealing T (°C)	Amplicon Length (bp)	Target Gene	Reference
Limosilactobacillus fermentum	L.fer-F	ACTAACTTGACTGATCTACGA	50	191	16S-23S spacer region	Garg, K.B., Ganguli, I., Das, R., and Talwar, G.P. (2009). Spectrum of Lactobacillus species present in healthy vagina of Indian women. Indian J Med Res 129, 652-657.
	L.fer-R	TTCACTGCTCAAGTAATCATC
Ligilactobacillus animalis	L.ani-F	GGCTTTAGCTCAGCTGGGAG	60	181	16S-23S spacer region	-
	L.ani-R	AACCCGGTGTTTTCGGTTAT
Limosilactobacillus reuteri	L.reu-F	CAGACAATCTTTGATTGTTTAG	60	305	16S-23S spacer region	Song, Y., Kato, N., Liu, C., Matsumiya, Y., Kato, H., and Watanabe, K. (2000). Rapid identification of 11 human intestinal Lactobacillus species by multiplex PCR assays using group- and species-specific primers derived from the 16S-23S rRNA intergenic spacer region and its flanking 23S rRNA. FEMS Microbiol Lett 187, 167-173.
	L.reu-R	GCTTGTTGGTTTGGGCTCTTC
Ligilactobacillus salivarius	L.sal-F	AATCGCTAAACTCATAACCT	63	411	16S-23S spacer region
	L.sal-R	CACTCTCTTTGGCTAATCTT

## Sheet: S9
Table S9. Differential feature in the metabolome.
Source	Versus Control	ESI	Name	p-value	pFDR	VIP	Groenriched
Serum	L.fermentum	ESI+	M849T619_pos	0.00699301	0.016317	1.00127	enriched
Serum	L.fermentum	ESI+	M581T673_pos	0.0379176	0.0636395	1.02609	enriched
Serum	L.fermentum	ESI+	M402T418_pos	0.0379176	0.0636395	1.0336	enriched
Serum	L.fermentum	ESI+	M174T50_pos	0.000621601	0.00304956	1.1031	enriched
Serum	L.fermentum	ESI+	M327T439_pos	0.0498834	0.0799807	1.10971	enriched
Serum	L.fermentum	ESI+	M956T691_pos	0.00699301	0.016317	1.16276	enriched
Serum	L.fermentum	ESI+	M280T37_pos	0.0001554	0.00148666	1.18863	enriched
Serum	L.fermentum	ESI+	M330T381_pos	0.0018648	0.00611655	1.19093	enriched
Serum	L.fermentum	ESI+	M666T671_pos	0.00699301	0.016317	1.22062	enriched
Serum	L.fermentum	ESI+	M550T503_pos	0.0001554	0.00148666	1.22672	enriched
Serum	L.fermentum	ESI+	M301T416_pos	0.0018648	0.00611655	1.24855	enriched
Serum	L.fermentum	ESI+	M258T39_pos	0.0001554	0.00148666	1.29763	enriched
Serum	L.fermentum	ESI+	M356T391_pos	0.0010878	0.00408103	1.32144	enriched
Serum	L.fermentum	ESI+	M560T528_pos	0.000621601	0.00304956	1.32454	enriched
Serum	L.fermentum	ESI+	M538T528_pos	0.000621601	0.00304956	1.34305	enriched
Serum	L.fermentum	ESI+	M992T422_pos	0.000621601	0.00304956	1.34934	enriched
Serum	L.fermentum	ESI+	M536T468_pos	0.0001554	0.00148666	1.35284	enriched
Serum	L.fermentum	ESI+	M619T488_pos	0.0001554	0.00148666	1.35337	enriched
Serum	L.fermentum	ESI+	M582T488_pos	0.0010878	0.00408103	1.35547	enriched
Serum	L.fermentum	ESI+	M524T487_pos	0.000621601	0.00304956	1.36392	enriched
Serum	L.fermentum	ESI+	M562T487_pos	0.000621601	0.00304956	1.36511	enriched
Serum	L.fermentum	ESI+	M546T488_pos	0.000621601	0.00304956	1.36824	enriched
Serum	L.fermentum	ESI+	M626T488_pos	0.000621601	0.00304956	1.37131	enriched
Serum	L.fermentum	ESI+	M464T451_pos	0.0003108	0.0021238	1.37228	enriched
Serum	L.fermentum	ESI+	M311T488_pos	0.000621601	0.00304956	1.37632	enriched
Serum	L.fermentum	ESI+	M184T411_pos	0.0001554	0.00148666	1.39488	enriched
Serum	L.fermentum	ESI+	M374T382_pos	0.000621601	0.00304956	1.40407	enriched
Serum	L.fermentum	ESI+	M506T487_pos	0.0003108	0.0021238	1.40568	enriched
Serum	L.fermentum	ESI+	M552T487_pos	0.000621601	0.00304956	1.40604	enriched
Serum	L.fermentum	ESI+	M599T422_pos	0.0001554	0.00148666	1.41666	enriched
Serum	L.fermentum	ESI+	M329T563_pos	0.0001554	0.00148666	1.43507	enriched
Serum	L.fermentum	ESI+	M305T574_pos	0.0001554	0.00148666	1.45491	enriched
Serum	L.fermentum	ESI+	M531T587_pos	0.0018648	0.00611655	1.45637	enriched
Serum	L.fermentum	ESI+	M385T563_pos	0.0001554	0.00148666	1.46849	enriched
Serum	L.fermentum	ESI+	M322T574_pos	0.0001554	0.00148666	1.47583	enriched
Serum	L.fermentum	ESI+	M506T417_pos	0.0001554	0.00148666	1.47918	enriched
Serum	L.fermentum	ESI+	M361T574_pos	0.0001554	0.00148666	1.48	enriched
Serum	L.fermentum	ESI+	M482T440_pos	0.0001554	0.00148666	1.48634	enriched
Serum	L.fermentum	ESI+	M438T435_pos	0.0001554	0.00148666	1.49929	enriched
Serum	L.fermentum	ESI+	M360T367_pos	0.0001554	0.00148666	1.52177	enriched
Serum	L.fermentum	ESI+	M285T444_pos	0.0029526	0.00814805	1.52794	enriched
Serum	L.fermentum	ESI+	M508T457_pos	0.0001554	0.00148666	1.53518	enriched
Serum	L.fermentum	ESI+	M302T355_pos	0.0001554	0.00148666	1.54146	enriched
Serum	L.fermentum	ESI+	M303T444_pos	0.0010878	0.00408103	1.54514	enriched
Serum	L.fermentum	ESI+	M418T383_pos	0.0001554	0.00148666	1.54562	enriched
Serum	L.fermentum	ESI+	M510T452_pos	0.0001554	0.00148666	1.55618	enriched
Serum	L.fermentum	ESI+	M377T444_pos	0.0010878	0.00408103	1.57082	enriched
Serum	L.fermentum	ESI+	M346T356_pos	0.0001554	0.00148666	1.59008	enriched
Serum	L.fermentum	ESI+	M765T659_pos	0.0001554	0.00148666	1.69954	enriched
Serum	L.fermentum	ESI+	M434T357_pos	0.0001554	0.00148666	1.76211	enriched
Serum	L.animalis	ESI+	M853T629_pos	0.0206682	0.474542	1.18012	enriched
Serum	L.animalis	ESI+	M282T573_pos	0.0498834	0.520602	1.29104	enriched
Serum	L.animalis	ESI+	M174T50_pos	0.014763	0.445998	1.4437	enriched
Serum	L.animalis	ESI+	M506T417_pos	0.0498834	0.520602	1.58555	enriched
Serum	L.animalis	ESI+	M312T691_pos	0.0498834	0.520602	1.69174	enriched
Serum	L.salivarius	ESI+	M621T671_pos	0.0379176	0.0580393	1.01085	enriched
Serum	L.salivarius	ESI+	M849T619_pos	0.0379176	0.0580393	1.01225	enriched
Serum	L.salivarius	ESI+	M233T66_pos	0.0498834	0.0724889	1.03465	enriched
Serum	L.salivarius	ESI+	M416T364_pos	0.0281274	0.0463941	1.04484	enriched
Serum	L.salivarius	ESI+	M783T583_pos	0.0379176	0.0580393	1.05959	enriched
Serum	L.salivarius	ESI+	M248T307_pos	0.0104118	0.019467	1.07409	enriched
Serum	L.salivarius	ESI+	M367T541_pos	0.000621601	0.00299831	1.08166	enriched
Serum	L.salivarius	ESI+	M552T574_pos	0.0104118	0.019467	1.08555	enriched
Serum	L.salivarius	ESI+	M316T366_pos	0.0281274	0.0463941	1.08991	enriched
Serum	L.salivarius	ESI+	M956T691_pos	0.0104118	0.019467	1.09515	enriched
Serum	L.salivarius	ESI+	M722T671_pos	0.0104118	0.019467	1.10907	enriched
Serum	L.salivarius	ESI+	M174T280_pos	0.0104118	0.019467	1.12754	enriched
Serum	L.salivarius	ESI+	M342T335_pos	0.00699301	0.0144909	1.13092	enriched
Serum	L.salivarius	ESI+	M679T671_pos	0.0206682	0.0350993	1.13157	enriched
Serum	L.salivarius	ESI+	M783T621_pos	0.0206682	0.0350993	1.13432	enriched
Serum	L.salivarius	ESI+	M358T417_pos	0.004662	0.0106613	1.14126	enriched
Serum	L.salivarius	ESI+	M396T360_pos	0.0029526	0.00740085	1.15303	enriched
Serum	L.salivarius	ESI+	M424T383_pos	0.0029526	0.00740085	1.15334	enriched
Serum	L.salivarius	ESI+	M643T671_pos	0.0104118	0.019467	1.16336	enriched
Serum	L.salivarius	ESI+	M445T666_pos	0.0379176	0.0580393	1.16538	enriched
Serum	L.salivarius	ESI+	M442T444_pos	0.0010878	0.0042767	1.181	enriched
Serum	L.salivarius	ESI+	M550T503_pos	0.0018648	0.00563366	1.18591	enriched
Serum	L.salivarius	ESI+	M372T366_pos	0.0018648	0.00563366	1.18965	enriched
Serum	L.salivarius	ESI+	M560T528_pos	0.0029526	0.00740085	1.19536	enriched
Serum	L.salivarius	ESI+	M538T528_pos	0.0018648	0.00563366	1.19678	enriched
Serum	L.salivarius	ESI+	M327T439_pos	0.0001554	0.001115	1.20349	enriched
Serum	L.salivarius	ESI+	M849T583_pos	0.00699301	0.0144909	1.21003	enriched
Serum	L.salivarius	ESI+	M398T374_pos	0.0010878	0.0042767	1.21114	enriched
Serum	L.salivarius	ESI+	M582T488_pos	0.0029526	0.00740085	1.22051	enriched
Serum	L.salivarius	ESI+	M127T66_pos	0.000621601	0.00299831	1.22623	enriched
Serum	L.salivarius	ESI+	M296T37_pos	0.0010878	0.0042767	1.23014	enriched
Serum	L.salivarius	ESI+	M536T468_pos	0.0001554	0.001115	1.23659	enriched
Serum	L.salivarius	ESI+	M428T437_pos	0.00699301	0.0144909	1.23759	enriched
Serum	L.salivarius	ESI+	M524T487_pos	0.0018648	0.00563366	1.23992	enriched
Serum	L.salivarius	ESI+	M506T487_pos	0.0018648	0.00563366	1.24383	enriched
Serum	L.salivarius	ESI+	M562T487_pos	0.0018648	0.00563366	1.24935	enriched
Serum	L.salivarius	ESI+	M429T677_pos	0.0018648	0.00563366	1.25594	enriched
Serum	L.salivarius	ESI+	M552T487_pos	0.0018648	0.00563366	1.25839	enriched
Serum	L.salivarius	ESI+	M546T488_pos	0.0018648	0.00563366	1.266	enriched
Serum	L.salivarius	ESI+	M626T488_pos	0.0018648	0.00563366	1.27408	enriched
Serum	L.salivarius	ESI+	M330T381_pos	0.0104118	0.019467	1.27771	enriched
Serum	L.salivarius	ESI+	M311T488_pos	0.0018648	0.00563366	1.27907	enriched
Serum	L.salivarius	ESI+	M402T418_pos	0.0104118	0.019467	1.27915	enriched
Serum	L.salivarius	ESI+	M464T451_pos	0.0018648	0.00563366	1.28236	enriched
Serum	L.salivarius	ESI+	M506T417_pos	0.0001554	0.001115	1.29271	enriched
Serum	L.salivarius	ESI+	M133T33_pos	0.0001554	0.001115	1.3066	enriched
Serum	L.salivarius	ESI+	M280T37_pos	0.0001554	0.001115	1.30869	enriched
Serum	L.salivarius	ESI+	M301T416_pos	0.0001554	0.001115	1.31258	enriched
Serum	L.salivarius	ESI+	M619T488_pos	0.0003108	0.0018204	1.31832	enriched
Serum	L.salivarius	ESI+	M666T671_pos	0.0029526	0.00740085	1.32794	enriched
Serum	L.salivarius	ESI+	M438T435_pos	0.0018648	0.00563366	1.33265	enriched
Serum	L.salivarius	ESI+	M508T457_pos	0.0001554	0.001115	1.33543	enriched
Serum	L.salivarius	ESI+	M258T39_pos	0.0003108	0.0018204	1.34713	enriched
Serum	L.salivarius	ESI+	M374T382_pos	0.004662	0.0106613	1.35132	enriched
Serum	L.salivarius	ESI+	M510T452_pos	0.0001554	0.001115	1.35741	enriched
Serum	L.salivarius	ESI+	M482T440_pos	0.0001554	0.001115	1.35794	enriched
Serum	L.salivarius	ESI+	M992T422_pos	0.0003108	0.0018204	1.36318	enriched
Serum	L.salivarius	ESI+	M356T391_pos	0.0029526	0.00740085	1.36359	enriched
Serum	L.salivarius	ESI+	M400T396_pos	0.0001554	0.001115	1.36892	enriched
Serum	L.salivarius	ESI+	M427T650_pos	0.000621601	0.00299831	1.38272	enriched
Serum	L.salivarius	ESI+	M184T411_pos	0.0001554	0.001115	1.38482	enriched
Serum	L.salivarius	ESI+	M531T587_pos	0.0001554	0.001115	1.40371	enriched
Serum	L.salivarius	ESI+	M285T444_pos	0.0001554	0.001115	1.40594	enriched
Serum	L.salivarius	ESI+	M302T355_pos	0.0018648	0.00563366	1.40747	enriched
Serum	L.salivarius	ESI+	M303T444_pos	0.0001554	0.001115	1.41515	enriched
Serum	L.salivarius	ESI+	M329T563_pos	0.0001554	0.001115	1.41515	enriched
Serum	L.salivarius	ESI+	M599T422_pos	0.0001554	0.001115	1.42064	enriched
Serum	L.salivarius	ESI+	M418T383_pos	0.000621601	0.00299831	1.42492	enriched
Serum	L.salivarius	ESI+	M377T444_pos	0.0001554	0.001115	1.42508	enriched
Serum	L.salivarius	ESI+	M583T665_pos	0.0003108	0.0018204	1.42705	enriched
Serum	L.salivarius	ESI+	M360T367_pos	0.0010878	0.0042767	1.42882	enriched
Serum	L.salivarius	ESI+	M385T563_pos	0.0001554	0.001115	1.44862	enriched
Serum	L.salivarius	ESI+	M305T574_pos	0.0001554	0.001115	1.45573	enriched
Serum	L.salivarius	ESI+	M346T356_pos	0.0001554	0.001115	1.45901	enriched
Serum	L.salivarius	ESI+	M361T574_pos	0.0001554	0.001115	1.46544	enriched
Serum	L.salivarius	ESI+	M592T288_pos	0.0001554	0.001115	1.47411	enriched
Serum	L.salivarius	ESI+	M322T574_pos	0.0001554	0.001115	1.47795	enriched
Serum	L.salivarius	ESI+	M390T357_pos	0.0001554	0.001115	1.48877	enriched
Serum	L.salivarius	ESI+	M608T278_pos	0.0001554	0.001115	1.49946	enriched
Serum	L.salivarius	ESI+	M765T659_pos	0.0001554	0.001115	1.5117	enriched
Serum	L.salivarius	ESI+	M218T290_pos	0.0001554	0.001115	1.51502	enriched
Serum	L.salivarius	ESI+	M434T357_pos	0.0001554	0.001115	1.54139	enriched
Serum	L.reuteri	ESI+	M621T671_pos	0.00699301	0.0102137	1.0099	enriched
Serum	L.reuteri	ESI+	M667T672_pos	0.000621601	0.00109113	1.01192	enriched
Serum	L.reuteri	ESI+	M694T671_pos	0.00699301	0.0102137	1.0132	enriched
Serum	L.reuteri	ESI+	M797T628_pos	0.0001554	0.000334081	1.02105	enriched
Serum	L.reuteri	ESI+	M829T628_pos	0.0003108	0.000577344	1.02197	enriched
Serum	L.reuteri	ESI+	M711T715_pos	0.0003108	0.000577344	1.0266	enriched
Serum	L.reuteri	ESI+	M480T434_pos	0.0001554	0.000334081	1.02933	enriched
Serum	L.reuteri	ESI+	M807T620_pos	0.0001554	0.000334081	1.03505	enriched
Serum	L.reuteri	ESI+	M722T671_pos	0.0104118	0.0146122	1.03613	enriched
Serum	L.reuteri	ESI+	M494T389_pos	0.0001554	0.000334081	1.04069	enriched
Serum	L.reuteri	ESI+	M759T583_pos	0.00699301	0.0102137	1.04327	enriched
Serum	L.reuteri	ESI+	M248T51_pos	0.0001554	0.000334081	1.04361	enriched
Serum	L.reuteri	ESI+	M455T615_pos	0.0001554	0.000334081	1.04784	enriched
Serum	L.reuteri	ESI+	M382T505_pos	0.0018648	0.00300673	1.05264	enriched
Serum	L.reuteri	ESI+	M516T389_pos	0.0001554	0.000334081	1.05485	enriched
Serum	L.reuteri	ESI+	M783T583_pos	0.0001554	0.000334081	1.05931	enriched
Serum	L.reuteri	ESI+	M679T671_pos	0.0010878	0.00184188	1.05956	enriched
Serum	L.reuteri	ESI+	M783T621_pos	0.0001554	0.000334081	1.06055	enriched
Serum	L.reuteri	ESI+	M729T702_pos	0.0001554	0.000334081	1.06278	enriched
Serum	L.reuteri	ESI+	M248T307_pos	0.0001554	0.000334081	1.06329	enriched
Serum	L.reuteri	ESI+	M807T583_pos	0.0003108	0.000577344	1.06408	enriched
Serum	L.reuteri	ESI+	M548T455_pos	0.0001554	0.000334081	1.06686	enriched
Serum	L.reuteri	ESI+	M274T319_pos	0.0001554	0.000334081	1.07536	enriched
Serum	L.reuteri	ESI+	M581T437_pos	0.0001554	0.000334081	1.08118	enriched
Serum	L.reuteri	ESI+	M267T427_pos	0.0001554	0.000334081	1.08559	enriched
Serum	L.reuteri	ESI+	M698T715_pos	0.0001554	0.000334081	1.09147	enriched
Serum	L.reuteri	ESI+	M552T574_pos	0.000621601	0.00109113	1.09887	enriched
Serum	L.reuteri	ESI+	M468T377_pos	0.0001554	0.000334081	1.10756	enriched
Serum	L.reuteri	ESI+	M582T488_pos	0.0003108	0.000577344	1.11373	enriched
Serum	L.reuteri	ESI+	M258T357_pos	0.0001554	0.000334081	1.11454	enriched
Serum	L.reuteri	ESI+	M327T439_pos	0.0001554	0.000334081	1.11465	enriched
Serum	L.reuteri	ESI+	M445T666_pos	0.0018648	0.00300673	1.12153	enriched
Serum	L.reuteri	ESI+	M158T354_pos	0.0001554	0.000334081	1.12223	enriched
Serum	L.reuteri	ESI+	M186T106_pos	0.0003108	0.000577344	1.12291	enriched
Serum	L.reuteri	ESI+	M508T411_pos	0.0001554	0.000334081	1.14547	enriched
Serum	L.reuteri	ESI+	M643T671_pos	0.0001554	0.000334081	1.14593	enriched
Serum	L.reuteri	ESI+	M428T437_pos	0.0001554	0.000334081	1.14822	enriched
Serum	L.reuteri	ESI+	M956T691_pos	0.0001554	0.000334081	1.15384	enriched
Serum	L.reuteri	ESI+	M260T275_pos	0.0001554	0.000334081	1.1584	enriched
Serum	L.reuteri	ESI+	M416T364_pos	0.0001554	0.000334081	1.16606	enriched
Serum	L.reuteri	ESI+	M316T325_pos	0.0001554	0.000334081	1.17238	enriched
Serum	L.reuteri	ESI+	M522T438_pos	0.0001554	0.000334081	1.17255	enriched
Serum	L.reuteri	ESI+	M316T366_pos	0.0001554	0.000334081	1.17365	enriched
Serum	L.reuteri	ESI+	M578T585_pos	0.0001554	0.000334081	1.17544	enriched
Serum	L.reuteri	ESI+	M560T438_pos	0.0001554	0.000334081	1.17582	enriched
Serum	L.reuteri	ESI+	M464T451_pos	0.0001554	0.000334081	1.18352	enriched
Serum	L.reuteri	ESI+	M849T583_pos	0.000621601	0.00109113	1.18569	enriched
Serum	L.reuteri	ESI+	M427T536_pos	0.0001554	0.000334081	1.19023	enriched
Serum	L.reuteri	ESI+	M400T396_pos	0.0001554	0.000334081	1.19375	enriched
Serum	L.reuteri	ESI+	M436T674_pos	0.0001554	0.000334081	1.19488	enriched
Serum	L.reuteri	ESI+	M666T671_pos	0.0001554	0.000334081	1.19594	enriched
Serum	L.reuteri	ESI+	M829T583_pos	0.0001554	0.000334081	1.20102	enriched
Serum	L.reuteri	ESI+	M184T411_pos	0.0001554	0.000334081	1.2041	enriched
Serum	L.reuteri	ESI+	M578T438_pos	0.0001554	0.000334081	1.20503	enriched
Serum	L.reuteri	ESI+	M482T397_pos	0.0001554	0.000334081	1.20582	enriched
Serum	L.reuteri	ESI+	M552T487_pos	0.0001554	0.000334081	1.21134	enriched
Serum	L.reuteri	ESI+	M604T438_pos	0.0001554	0.000334081	1.21378	enriched
Serum	L.reuteri	ESI+	M510T452_pos	0.0001554	0.000334081	1.22128	enriched
Serum	L.reuteri	ESI+	M132T67_pos	0.0001554	0.000334081	1.22184	enriched
Serum	L.reuteri	ESI+	M524T487_pos	0.0001554	0.000334081	1.22287	enriched
Serum	L.reuteri	ESI+	M174T280_pos	0.0001554	0.000334081	1.22502	enriched
Serum	L.reuteri	ESI+	M506T487_pos	0.0001554	0.000334081	1.2251	enriched
Serum	L.reuteri	ESI+	M538T528_pos	0.0001554	0.000334081	1.22593	enriched
Serum	L.reuteri	ESI+	M296T536_pos	0.0001554	0.000334081	1.22634	enriched
Serum	L.reuteri	ESI+	M562T487_pos	0.0001554	0.000334081	1.22716	enriched
Serum	L.reuteri	ESI+	M372T366_pos	0.0001554	0.000334081	1.2277	enriched
Serum	L.reuteri	ESI+	M358T417_pos	0.0001554	0.000334081	1.22792	enriched
Serum	L.reuteri	ESI+	M550T503_pos	0.0001554	0.000334081	1.22831	enriched
Serum	L.reuteri	ESI+	M560T528_pos	0.0001554	0.000334081	1.22878	enriched
Serum	L.reuteri	ESI+	M992T422_pos	0.0001554	0.000334081	1.232	enriched
Serum	L.reuteri	ESI+	M368T344_pos	0.0001554	0.000334081	1.23303	enriched
Serum	L.reuteri	ESI+	M442T444_pos	0.0001554	0.000334081	1.2334	enriched
Serum	L.reuteri	ESI+	M536T468_pos	0.0001554	0.000334081	1.23346	enriched
Serum	L.reuteri	ESI+	M546T488_pos	0.0001554	0.000334081	1.23412	enriched
Serum	L.reuteri	ESI+	M370T353_pos	0.0001554	0.000334081	1.23448	enriched
Serum	L.reuteri	ESI+	M301T416_pos	0.0001554	0.000334081	1.23451	enriched
Serum	L.reuteri	ESI+	M296T37_pos	0.0001554	0.000334081	1.2348	enriched
Serum	L.reuteri	ESI+	M453T377_pos	0.0001554	0.000334081	1.23582	enriched
Serum	L.reuteri	ESI+	M240T412_pos	0.0001554	0.000334081	1.23652	enriched
Serum	L.reuteri	ESI+	M531T587_pos	0.0001554	0.000334081	1.23741	enriched
Serum	L.reuteri	ESI+	M311T488_pos	0.0001554	0.000334081	1.23817	enriched
Serum	L.reuteri	ESI+	M646T488_pos	0.0001554	0.000334081	1.24097	enriched
Serum	L.reuteri	ESI+	M133T33_pos	0.0001554	0.000334081	1.24146	enriched
Serum	L.reuteri	ESI+	M560T664_pos	0.0001554	0.000334081	1.24186	enriched
Serum	L.reuteri	ESI+	M204T48_pos	0.0001554	0.000334081	1.24195	enriched
Serum	L.reuteri	ESI+	M344T345_pos	0.0001554	0.000334081	1.24201	enriched
Serum	L.reuteri	ESI+	M535T425_pos	0.0001554	0.000334081	1.24214	enriched
Serum	L.reuteri	ESI+	M342T335_pos	0.0001554	0.000334081	1.24405	enriched
Serum	L.reuteri	ESI+	M426T407_pos	0.0001554	0.000334081	1.24441	enriched
Serum	L.reuteri	ESI+	M626T488_pos	0.0001554	0.000334081	1.2449	enriched
Serum	L.reuteri	ESI+	M482T440_pos	0.0001554	0.000334081	1.24736	enriched
Serum	L.reuteri	ESI+	M303T444_pos	0.0001554	0.000334081	1.24737	enriched
Serum	L.reuteri	ESI+	M279T536_pos	0.0001554	0.000334081	1.25305	enriched
Serum	L.reuteri	ESI+	M438T435_pos	0.0001554	0.000334081	1.25317	enriched
Serum	L.reuteri	ESI+	M619T488_pos	0.0001554	0.000334081	1.25411	enriched
Serum	L.reuteri	ESI+	M398T374_pos	0.0001554	0.000334081	1.25593	enriched
Serum	L.reuteri	ESI+	M233T66_pos	0.0001554	0.000334081	1.25749	enriched
Serum	L.reuteri	ESI+	M330T381_pos	0.0001554	0.000334081	1.25833	enriched
Serum	L.reuteri	ESI+	M534T423_pos	0.0001554	0.000334081	1.25885	enriched
Serum	L.reuteri	ESI+	M285T444_pos	0.0001554	0.000334081	1.25945	enriched
Serum	L.reuteri	ESI+	M448T383_pos	0.0001554	0.000334081	1.26046	enriched
Serum	L.reuteri	ESI+	M496T422_pos	0.0001554	0.000334081	1.26204	enriched
Serum	L.reuteri	ESI+	M255T561_pos	0.0001554	0.000334081	1.26236	enriched
Serum	L.reuteri	ESI+	M402T418_pos	0.0001554	0.000334081	1.26303	enriched
Serum	L.reuteri	ESI+	M311T561_pos	0.0001554	0.000334081	1.26319	enriched
Serum	L.reuteri	ESI+	M427T650_pos	0.0001554	0.000334081	1.2665	enriched
Serum	L.reuteri	ESI+	M377T444_pos	0.0001554	0.000334081	1.26757	enriched
Serum	L.reuteri	ESI+	M524T423_pos	0.0001554	0.000334081	1.26848	enriched
Serum	L.reuteri	ESI+	M412T664_pos	0.0001554	0.000334081	1.27129	enriched
Serum	L.reuteri	ESI+	M300T224_pos	0.0001554	0.000334081	1.27272	enriched
Serum	L.reuteri	ESI+	M256T342_pos	0.0001554	0.000334081	1.27438	enriched
Serum	L.reuteri	ESI+	M314T423_pos	0.0001554	0.000334081	1.27587	enriched
Serum	L.reuteri	ESI+	M709T658_pos	0.0001554	0.000334081	1.27833	enriched
Serum	L.reuteri	ESI+	M396T360_pos	0.0001554	0.000334081	1.27865	enriched
Serum	L.reuteri	ESI+	M280T37_pos	0.0001554	0.000334081	1.28019	enriched
Serum	L.reuteri	ESI+	M506T417_pos	0.0001554	0.000334081	1.28177	enriched
Serum	L.reuteri	ESI+	M356T391_pos	0.0001554	0.000334081	1.28258	enriched
Serum	L.reuteri	ESI+	M599T422_pos	0.0001554	0.000334081	1.28261	enriched
Serum	L.reuteri	ESI+	M424T383_pos	0.0001554	0.000334081	1.28403	enriched
Serum	L.reuteri	ESI+	M374T382_pos	0.0001554	0.000334081	1.28482	enriched
Serum	L.reuteri	ESI+	M518T424_pos	0.0001554	0.000334081	1.28508	enriched
Serum	L.reuteri	ESI+	M429T677_pos	0.0001554	0.000334081	1.28773	enriched
Serum	L.reuteri	ESI+	M525T273_pos	0.0001554	0.000334081	1.28816	enriched
Serum	L.reuteri	ESI+	M508T457_pos	0.0001554	0.000334081	1.28882	enriched
Serum	L.reuteri	ESI+	M279T468_pos	0.0001554	0.000334081	1.28901	enriched
Serum	L.reuteri	ESI+	M415T265_pos	0.0001554	0.000334081	1.29021	enriched
Serum	L.reuteri	ESI+	M357T279_pos	0.0001554	0.000334081	1.29108	enriched
Serum	L.reuteri	ESI+	M327T245_pos	0.0001554	0.000334081	1.29153	enriched
Serum	L.reuteri	ESI+	M388T259_pos	0.0001554	0.000334081	1.29233	enriched
Serum	L.reuteri	ESI+	M476T269_pos	0.0001554	0.000334081	1.29272	enriched
Serum	L.reuteri	ESI+	M371T259_pos	0.0001554	0.000334081	1.29325	enriched
Serum	L.reuteri	ESI+	M142T31_pos	0.0001554	0.000334081	1.29455	enriched
Serum	L.reuteri	ESI+	M302T355_pos	0.0001554	0.000334081	1.29772	enriched
Serum	L.reuteri	ESI+	M432T265_pos	0.0001554	0.000334081	1.29779	enriched
Serum	L.reuteri	ESI+	M344T245_pos	0.0001554	0.000334081	1.29823	enriched
Serum	L.reuteri	ESI+	M248T351_pos	0.0001554	0.000334081	1.29882	enriched
Serum	L.reuteri	ESI+	M322T674_pos	0.0001554	0.000334081	1.29984	enriched
Serum	L.reuteri	ESI+	M503T273_pos	0.0001554	0.000334081	1.30129	enriched
Serum	L.reuteri	ESI+	M459T269_pos	0.0001554	0.000334081	1.30138	enriched
Serum	L.reuteri	ESI+	M360T367_pos	0.0001554	0.000334081	1.30213	enriched
Serum	L.reuteri	ESI+	M418T383_pos	0.0001554	0.000334081	1.30447	enriched
Serum	L.reuteri	ESI+	M149T468_pos	0.0001554	0.000334081	1.3045	enriched
Serum	L.reuteri	ESI+	M367T541_pos	0.0001554	0.000334081	1.30728	enriched
Serum	L.reuteri	ESI+	M258T39_pos	0.0001554	0.000334081	1.31164	enriched
Serum	L.reuteri	ESI+	M114T200_pos	0.0001554	0.000334081	1.31258	enriched
Serum	L.reuteri	ESI+	M127T66_pos	0.0001554	0.000334081	1.31354	enriched
Serum	L.reuteri	ESI+	M470T285_pos	0.0001554	0.000334081	1.31424	enriched
Serum	L.reuteri	ESI+	M610T704_pos	0.0001554	0.000334081	1.31629	enriched
Serum	L.reuteri	ESI+	M538T665_pos	0.0001554	0.000334081	1.31688	enriched
Serum	L.reuteri	ESI+	M346T356_pos	0.0001554	0.000334081	1.32245	enriched
Serum	L.reuteri	ESI+	M613T704_pos	0.0001554	0.000334081	1.32502	enriched
Serum	L.reuteri	ESI+	M907T35_pos	0.0001554	0.000334081	1.32607	enriched
Serum	L.reuteri	ESI+	M975T35_pos	0.0001554	0.000334081	1.32675	enriched
Serum	L.reuteri	ESI+	M298T583_pos	0.0001554	0.000334081	1.32695	enriched
Serum	L.reuteri	ESI+	M366T445_pos	0.0001554	0.000334081	1.33114	enriched
Serum	L.reuteri	ESI+	M547T275_pos	0.0001554	0.000334081	1.3329	enriched
Serum	L.reuteri	ESI+	M709T715_pos	0.0001554	0.000334081	1.33291	enriched
Serum	L.reuteri	ESI+	M765T659_pos	0.0001554	0.000334081	1.33295	enriched
Serum	L.reuteri	ESI+	M583T665_pos	0.0001554	0.000334081	1.33352	enriched
Serum	L.reuteri	ESI+	M263T583_pos	0.0001554	0.000334081	1.33571	enriched
Serum	L.reuteri	ESI+	M281T583_pos	0.0001554	0.000334081	1.33599	enriched
Serum	L.reuteri	ESI+	M564T275_pos	0.0001554	0.000334081	1.33802	enriched
Serum	L.reuteri	ESI+	M337T583_pos	0.0001554	0.000334081	1.34093	enriched
Serum	L.reuteri	ESI+	M390T357_pos	0.0001554	0.000334081	1.34484	enriched
Serum	L.reuteri	ESI+	M329T563_pos	0.0001554	0.000334081	1.34615	enriched
Serum	L.reuteri	ESI+	M592T288_pos	0.0001554	0.000334081	1.34912	enriched
Serum	L.reuteri	ESI+	M385T563_pos	0.0001554	0.000334081	1.34932	enriched
Serum	L.reuteri	ESI+	M322T574_pos	0.0001554	0.000334081	1.35006	enriched
Serum	L.reuteri	ESI+	M305T574_pos	0.0001554	0.000334081	1.35292	enriched
Serum	L.reuteri	ESI+	M608T278_pos	0.0001554	0.000334081	1.35821	enriched
Serum	L.reuteri	ESI+	M434T357_pos	0.0001554	0.000334081	1.36013	enriched
Serum	L.reuteri	ESI+	M361T574_pos	0.0001554	0.000334081	1.36071	enriched
Serum	L.reuteri	ESI+	M262T293_pos	0.0001554	0.000334081	1.36556	enriched
Serum	L.reuteri	ESI+	M290T316_pos	0.0001554	0.000334081	1.36565	enriched
Serum	L.reuteri	ESI+	M246T314_pos	0.0001554	0.000334081	1.36817	enriched
Serum	L.reuteri	ESI+	M218T290_pos	0.0001554	0.000334081	1.37272	enriched
Serum	L.fermentum	ESI+	M249T39_pos	0.0018648	0.00611655	1.25572	depleted
Serum	L.fermentum	ESI+	M399T517_pos	0.0018648	0.00611655	1.26768	depleted
Serum	L.fermentum	ESI+	M450T338_pos	0.0001554	0.00148666	1.78792	depleted
Serum	L.fermentum	ESI-	M619T388_neg	0.0001554	0.00148666	1.03308	enriched
Serum	L.fermentum	ESI-	M317T376_neg	0.0281274	0.0504536	1.04458	enriched
Serum	L.fermentum	ESI-	M324T36_neg	0.0001554	0.00148666	1.04504	enriched
Serum	L.fermentum	ESI-	M327T531_neg	0.0003108	0.0021238	1.13997	enriched
Serum	L.fermentum	ESI-	M379T393_neg	0.0379176	0.0636395	1.17701	enriched
Serum	L.fermentum	ESI-	M339T552_neg	0.000621601	0.00304956	1.21006	enriched
Serum	L.fermentum	ESI-	M319T399_neg	0.00699301	0.016317	1.36839	enriched
Serum	L.fermentum	ESI-	M363T531_neg	0.0001554	0.00148666	1.3734	enriched
Serum	L.animalis	ESI-	M395T386_neg	0.0010878	0.445998	1.64939	enriched
Serum	L.animalis	ESI-	M283T173_neg	0.0498834	0.520602	2.18242	enriched
Serum	L.salivarius	ESI-	M343T393_neg	0.0010878	0.0042767	1.00633	enriched
Serum	L.salivarius	ESI-	M324T36_neg	0.0001554	0.001115	1.12888	enriched
Serum	L.salivarius	ESI-	M239T336_neg	0.00699301	0.0144909	1.14903	enriched
Serum	L.salivarius	ESI-	M317T376_neg	0.0003108	0.0018204	1.17097	enriched
Serum	L.salivarius	ESI-	M379T393_neg	0.0001554	0.001115	1.19442	enriched
Serum	L.salivarius	ESI-	M223T400_neg	0.0010878	0.0042767	1.27817	enriched
Serum	L.salivarius	ESI-	M339T552_neg	0.0001554	0.001115	1.30573	enriched
Serum	L.salivarius	ESI-	M619T388_neg	0.0001554	0.001115	1.32752	enriched
Serum	L.salivarius	ESI-	M363T531_neg	0.0001554	0.001115	1.35554	enriched
Serum	L.salivarius	ESI-	M319T399_neg	0.0001554	0.001115	1.38441	enriched
Serum	L.reuteri	ESI-	M379T393_neg	0.0003108	0.000577344	1.02703	enriched
Serum	L.reuteri	ESI-	M319T399_neg	0.0001554	0.000334081	1.05939	enriched
Serum	L.reuteri	ESI-	M311T337_neg	0.0001554	0.000334081	1.07508	enriched
Serum	L.reuteri	ESI-	M327T531_neg	0.0003108	0.000577344	1.07594	enriched
Serum	L.reuteri	ESI-	M317T376_neg	0.000621601	0.00109113	1.0849	enriched
Serum	L.reuteri	ESI-	M295T673_neg	0.0003108	0.000577344	1.12804	enriched
Serum	L.reuteri	ESI-	M301T496_neg	0.0003108	0.000577344	1.14396	enriched
Serum	L.reuteri	ESI-	M447T562_neg	0.0029526	0.00460542	1.14776	enriched
Serum	L.reuteri	ESI-	M172T210_neg	0.0003108	0.000577344	1.15816	enriched
Serum	L.reuteri	ESI-	M619T388_neg	0.0001554	0.000334081	1.15911	enriched
Serum	L.reuteri	ESI-	M303T552_neg	0.0003108	0.000577344	1.17747	enriched
Serum	L.reuteri	ESI-	M277T502_neg	0.0003108	0.000577344	1.18157	enriched
Serum	L.reuteri	ESI-	M363T531_neg	0.0003108	0.000577344	1.21578	enriched
Serum	L.reuteri	ESI-	M251T468_neg	0.0003108	0.000577344	1.22145	enriched
Serum	L.reuteri	ESI-	M339T552_neg	0.0001554	0.000334081	1.22242	enriched
Serum	L.reuteri	ESI-	M239T336_neg	0.0001554	0.000334081	1.22794	enriched
Serum	L.reuteri	ESI-	M223T400_neg	0.0001554	0.000334081	1.28363	enriched
Serum	L.fermentum	ESI-	M365T641_neg	0.0010878	0.00408103	1.16637	depleted
Serum	L.fermentum	ESI-	M695T655_neg	0.0001554	0.00148666	1.54307	depleted
Serum	L.fermentum	ESI-	M417T705_neg	0.0001554	0.00148666	1.74817	depleted
Serum	L.fermentum	ESI-	M389T640_neg	0.0001554	0.00148666	1.76066	depleted
Serum	L.fermentum	ESI-	M375T640_neg	0.0001554	0.00148666	1.79678	depleted
Serum	L.salivarius	ESI-	M695T655_neg	0.0001554	0.001115	1.2612	depleted
Serum	L.salivarius	ESI-	M389T640_neg	0.0001554	0.001115	1.42397	depleted
Serum	L.salivarius	ESI-	M417T705_neg	0.0001554	0.001115	1.43278	depleted
Serum	L.salivarius	ESI-	M375T640_neg	0.0001554	0.001115	1.46688	depleted
Serum	L.reuteri	ESI-	M695T655_neg	0.0001554	0.000334081	1.0737	depleted
Serum	L.reuteri	ESI-	M417T705_neg	0.0001554	0.000334081	1.17291	depleted
Serum	L.reuteri	ESI-	M389T640_neg	0.0001554	0.000334081	1.19768	depleted
Serum	L.reuteri	ESI-	M375T640_neg	0.0001554	0.000334081	1.25955	depleted
Fecal	L.fermentum	ESI+	M398T49_pos	0.004662	0.0360587	1.05174	enriched
Fecal	L.fermentum	ESI+	M231T266_pos	0.0029526	0.027224	1.07207	enriched
Fecal	L.fermentum	ESI+	M429T672_pos	0.014763	0.0700385	1.10628	enriched
Fecal	L.fermentum	ESI+	M253T37_pos	0.00699301	0.0467729	1.16442	enriched
Fecal	L.fermentum	ESI+	M245T278_pos	0.00699301	0.0467729	1.21408	enriched
Fecal	L.fermentum	ESI+	M389T347_pos	0.0281274	0.102464	1.24767	enriched
Fecal	L.fermentum	ESI+	M430T672_pos	0.00699301	0.0467729	1.26432	enriched
Fecal	L.fermentum	ESI+	M568T677_pos	0.0029526	0.027224	1.27009	enriched
Fecal	L.fermentum	ESI+	M223T35_pos	0.000621601	0.0104583	1.27946	enriched
Fecal	L.fermentum	ESI+	M446T662_pos	0.0104118	0.055895	1.28649	enriched
Fecal	L.fermentum	ESI+	M424T348_pos	0.0104118	0.055895	1.28677	enriched
Fecal	L.fermentum	ESI+	M836T338_pos	0.0379176	0.12451	1.2921	enriched
Fecal	L.fermentum	ESI+	M266T100_pos	0.0281274	0.102464	1.29759	enriched
Fecal	L.fermentum	ESI+	M459T639_pos	0.0001554	0.00539602	1.32515	enriched
Fecal	L.fermentum	ESI+	M175T37_pos	0.0379176	0.12451	1.3314	enriched
Fecal	L.fermentum	ESI+	M667T670_pos	0.0029526	0.027224	1.33478	enriched
Fecal	L.fermentum	ESI+	M617T639_pos	0.0498835	0.149102	1.35565	enriched
Fecal	L.fermentum	ESI+	M385T658_pos	0.0001554	0.00539602	1.35634	enriched
Fecal	L.fermentum	ESI+	M257T33_pos	0.0281274	0.102464	1.39556	enriched
Fecal	L.fermentum	ESI+	M179T318_pos	0.0018648	0.0209887	1.44928	enriched
Fecal	L.fermentum	ESI+	M619T666_pos	0.00699301	0.0467729	1.46297	enriched
Fecal	L.fermentum	ESI+	M446T615_pos	0.000621601	0.0104583	1.46541	enriched
Fecal	L.fermentum	ESI+	M584T665_pos	0.0029526	0.027224	1.46653	enriched
Fecal	L.fermentum	ESI+	M479T678_pos	0.00466201	0.0360587	1.47428	enriched
Fecal	L.fermentum	ESI+	M410T682_pos	0.00699301	0.0467729	1.48795	enriched
Fecal	L.fermentum	ESI+	M483T577_pos	0.0029526	0.027224	1.48921	enriched
Fecal	L.fermentum	ESI+	M147T318_pos	0.0018648	0.0209887	1.49792	enriched
Fecal	L.fermentum	ESI+	M514T664_pos	0.000621601	0.0104583	1.49951	enriched
Fecal	L.fermentum	ESI+	M727T711_pos	0.0001554	0.00539602	1.51534	enriched
Fecal	L.fermentum	ESI+	M200T51_pos	0.000621601	0.0104583	1.52798	enriched
Fecal	L.fermentum	ESI+	M579T50_pos	0.0003108	0.0073511	1.53877	enriched
Fecal	L.fermentum	ESI+	M399T703_pos	0.0001554	0.00539602	1.54449	enriched
Fecal	L.fermentum	ESI+	M515T664_pos	0.000621601	0.0104583	1.5489	enriched
Fecal	L.fermentum	ESI+	M567T677_pos	0.0018648	0.0209887	1.55092	enriched
Fecal	L.fermentum	ESI+	M220T132_pos	0.0206682	0.0847501	1.55353	enriched
Fecal	L.fermentum	ESI+	M505T66_pos	0.0498835	0.149102	1.56938	enriched
Fecal	L.fermentum	ESI+	M486T650_pos	0.0029526	0.027224	1.57094	enriched
Fecal	L.fermentum	ESI+	M250T47_pos	0.000621601	0.0104583	1.57193	enriched
Fecal	L.fermentum	ESI+	M524T691_pos	0.00466201	0.0360587	1.57364	enriched
Fecal	L.fermentum	ESI+	M523T626_pos	0.00699301	0.0467729	1.57471	enriched
Fecal	L.fermentum	ESI+	M447T655_pos	0.0001554	0.00539602	1.58207	enriched
Fecal	L.fermentum	ESI+	M409T637_pos	0.0010878	0.0144333	1.60414	enriched
Fecal	L.fermentum	ESI+	M411T665_pos	0.0001554	0.00539602	1.60875	enriched
Fecal	L.fermentum	ESI+	M655T684_pos	0.0018648	0.0209887	1.61308	enriched
Fecal	L.fermentum	ESI+	M591T685_pos	0.00466201	0.0360587	1.61685	enriched
Fecal	L.fermentum	ESI+	M613T677_pos	0.0018648	0.0209887	1.62575	enriched
Fecal	L.fermentum	ESI+	M280T42_pos	0.0003108	0.0073511	1.6375	enriched
Fecal	L.fermentum	ESI+	M605T662_pos	0.0010878	0.0144333	1.66114	enriched
Fecal	L.fermentum	ESI+	M604T711_pos	0.0001554	0.00539602	1.66776	enriched
Fecal	L.fermentum	ESI+	M242T132_pos	0.00699301	0.0467729	1.67309	enriched
Fecal	L.fermentum	ESI+	M477T672_pos	0.0018648	0.0209887	1.67575	enriched
Fecal	L.fermentum	ESI+	M232T48_pos	0.0001554	0.00539602	1.67584	enriched
Fecal	L.fermentum	ESI+	M463T686_pos	0.00466201	0.0360587	1.68184	enriched
Fecal	L.fermentum	ESI+	M207T35_pos	0.0001554	0.00539602	1.72578	enriched
Fecal	L.fermentum	ESI+	M569T663_pos	0.000621601	0.0104583	1.74708	enriched
Fecal	L.fermentum	ESI+	M264T70_pos	0.0001554	0.00539602	1.75178	enriched
Fecal	L.fermentum	ESI+	M469T642_pos	0.0029526	0.027224	1.7614	enriched
Fecal	L.fermentum	ESI+	M583T662_pos	0.0001554	0.00539602	1.77028	enriched
Fecal	L.fermentum	ESI+	M634T714_pos	0.0001554	0.00539602	1.79591	enriched
Fecal	L.fermentum	ESI+	M282T51_pos	0.0003108	0.0073511	1.81488	enriched
Fecal	L.fermentum	ESI+	M298T122_pos	0.0001554	0.00539602	1.81902	enriched
Fecal	L.fermentum	ESI+	M631T684_pos	0.0003108	0.0073511	1.83078	enriched
Fecal	L.fermentum	ESI+	M409T682_pos	0.0010878	0.0144333	1.8473	enriched
Fecal	L.fermentum	ESI+	M429T649_pos	0.0001554	0.00539602	1.84889	enriched
Fecal	L.fermentum	ESI+	M521T687_pos	0.0003108	0.0073511	1.91565	enriched
Fecal	L.fermentum	ESI+	M431T646_pos	0.0001554	0.00539602	2.06344	enriched
Fecal	L.fermentum	ESI+	M268T379_pos	0.000621601	0.0104583	2.09621	enriched
Fecal	L.fermentum	ESI+	M694T669_pos	0.0001554	0.00539602	2.28422	enriched
Fecal	L.fermentum	ESI+	M592T288_pos	0.0001554	0.00539602	2.31726	enriched
Fecal	L.fermentum	ESI+	M548T285_pos	0.0001554	0.00539602	2.3363	enriched
Fecal	L.animalis	ESI+	M459T639_pos	0.00699301	0.175578	1.21521	enriched
Fecal	L.animalis	ESI+	M818T330_pos	0.0498834	0.339207	1.25491	enriched
Fecal	L.animalis	ESI+	M298T122_pos	0.0281274	0.298078	1.30888	enriched
Fecal	L.animalis	ESI+	M836T338_pos	0.0104118	0.209779	1.38697	enriched
Fecal	L.animalis	ESI+	M264T70_pos	0.014763	0.231666	1.39545	enriched
Fecal	L.animalis	ESI+	M727T711_pos	0.000621601	0.0563585	1.45579	enriched
Fecal	L.animalis	ESI+	M231T266_pos	0.0379176	0.312533	1.46189	enriched
Fecal	L.animalis	ESI+	M266T100_pos	0.0379176	0.312533	1.48815	enriched
Fecal	L.animalis	ESI+	M245T278_pos	0.0379176	0.312533	1.61015	enriched
Fecal	L.animalis	ESI+	M666T655_pos	0.0172872	0.265595	1.80012	enriched
Fecal	L.animalis	ESI+	M179T318_pos	0.014763	0.231666	2.22818	enriched
Fecal	L.animalis	ESI+	M147T318_pos	0.014763	0.231666	2.24652	enriched
Fecal	L.animalis	ESI+	M268T379_pos	0.0003108	0.0422688	2.98238	enriched
Fecal	L.salivarius	ESI+	M231T266_pos	0.0498834	0.233266	1.04978	enriched
Fecal	L.salivarius	ESI+	M666T655_pos	0.0390997	0.207178	1.07705	enriched
Fecal	L.salivarius	ESI+	M505T66_pos	0.014763	0.120466	1.11235	enriched
Fecal	L.salivarius	ESI+	M579T50_pos	0.0206682	0.141132	1.36353	enriched
Fecal	L.salivarius	ESI+	M147T318_pos	0.0206682	0.141132	1.66171	enriched
Fecal	L.salivarius	ESI+	M220T132_pos	0.00699301	0.0833036	1.66223	enriched
Fecal	L.salivarius	ESI+	M242T132_pos	0.0018648	0.0395241	1.6898	enriched
Fecal	L.salivarius	ESI+	M594T716_pos	0.004662	0.0717773	1.92469	enriched
Fecal	L.salivarius	ESI+	M429T649_pos	0.014763	0.120466	2.10596	enriched
Fecal	L.salivarius	ESI+	M710T591_pos	0.0001554	0.00768524	2.36193	enriched
Fecal	L.salivarius	ESI+	M694T669_pos	0.0001554	0.00768524	2.44292	enriched
Fecal	L.salivarius	ESI+	M268T379_pos	0.0001554	0.00768524	2.47426	enriched
Fecal	L.salivarius	ESI+	M592T288_pos	0.0001554	0.00768524	2.60569	enriched
Fecal	L.salivarius	ESI+	M548T285_pos	0.0001554	0.00768524	2.70158	enriched
Fecal	L.salivarius	ESI+	M504T283_pos	0.0001554	0.00768524	2.70435	enriched
Fecal	L.salivarius	ESI+	M416T275_pos	0.0001554	0.00768524	2.7159	enriched
Fecal	L.reuteri	ESI+	M455T42_pos	0.0379176	0.100294	1.00707	enriched
Fecal	L.reuteri	ESI+	M872T330_pos	0.004662	0.0309284	1.03809	enriched
Fecal	L.reuteri	ESI+	M298T122_pos	0.0379176	0.100294	1.04552	enriched
Fecal	L.reuteri	ESI+	M527T67_pos	0.0498834	0.121326	1.06011	enriched
Fecal	L.reuteri	ESI+	M146T39_pos	0.0281274	0.0828591	1.08663	enriched
Fecal	L.reuteri	ESI+	M836T338_pos	0.0010878	0.0118353	1.08999	enriched
Fecal	L.reuteri	ESI+	M129T31_pos	0.00699301	0.0379156	1.09169	enriched
Fecal	L.reuteri	ESI+	M243T399_pos	0.0003108	0.00522914	1.09324	enriched
Fecal	L.reuteri	ESI+	M494T60_pos	0.0379176	0.100294	1.10844	enriched
Fecal	L.reuteri	ESI+	M384T40_pos	0.0281274	0.0828591	1.11243	enriched
Fecal	L.reuteri	ESI+	M253T67_pos	0.014763	0.0555144	1.14629	enriched
Fecal	L.reuteri	ESI+	M245T278_pos	0.004662	0.0309284	1.14707	enriched
Fecal	L.reuteri	ESI+	M250T327_pos	0.0018648	0.0172918	1.15889	enriched
Fecal	L.reuteri	ESI+	M264T70_pos	0.0281274	0.0828591	1.16228	enriched
Fecal	L.reuteri	ESI+	M231T266_pos	0.0010878	0.0118353	1.16543	enriched
Fecal	L.reuteri	ESI+	M434T72_pos	0.004662	0.0309284	1.16911	enriched
Fecal	L.reuteri	ESI+	M215T399_pos	0.0003108	0.00522914	1.17887	enriched
Fecal	L.reuteri	ESI+	M345T206_pos	0.0281274	0.0828591	1.20592	enriched
Fecal	L.reuteri	ESI+	M840T330_pos	0.0003108	0.00522914	1.20798	enriched
Fecal	L.reuteri	ESI+	M466T200_pos	0.0018648	0.0172918	1.21827	enriched
Fecal	L.reuteri	ESI+	M491T48_pos	0.0281274	0.0828591	1.22386	enriched
Fecal	L.reuteri	ESI+	M434T51_pos	0.0018648	0.0172918	1.226	enriched
Fecal	L.reuteri	ESI+	M223T35_pos	0.0003108	0.00522914	1.25104	enriched
Fecal	L.reuteri	ESI+	M552T335_pos	0.0206682	0.0684189	1.2596	enriched
Fecal	L.reuteri	ESI+	M220T132_pos	0.000621601	0.00780348	1.26277	enriched
Fecal	L.reuteri	ESI+	M422T40_pos	0.000621601	0.00780348	1.27651	enriched
Fecal	L.reuteri	ESI+	M247T399_pos	0.0001554	0.00367555	1.28392	enriched
Fecal	L.reuteri	ESI+	M341T220_pos	0.0029526	0.0228372	1.3311	enriched
Fecal	L.reuteri	ESI+	M406T40_pos	0.0281274	0.0828591	1.36183	enriched
Fecal	L.reuteri	ESI+	M242T132_pos	0.0001554	0.00367555	1.39347	enriched
Fecal	L.reuteri	ESI+	M318T52_pos	0.000621601	0.00780348	1.41666	enriched
Fecal	L.reuteri	ESI+	M207T35_pos	0.0003108	0.00522914	1.4691	enriched
Fecal	L.reuteri	ESI+	M505T66_pos	0.0001554	0.00367555	1.50436	enriched
Fecal	L.reuteri	ESI+	M316T63_pos	0.0104118	0.0453122	1.50997	enriched
Fecal	L.reuteri	ESI+	M179T318_pos	0.0018648	0.0172918	1.51011	enriched
Fecal	L.reuteri	ESI+	M479T110_pos	0.0018648	0.0172918	1.53209	enriched
Fecal	L.reuteri	ESI+	M147T318_pos	0.0018648	0.0172918	1.54997	enriched
Fecal	L.reuteri	ESI+	M429T649_pos	0.00699301	0.0379156	1.74554	enriched
Fecal	L.reuteri	ESI+	M446T297_pos	0.000621601	0.00780348	1.87706	enriched
Fecal	L.reuteri	ESI+	M661T706_pos	0.0001554	0.00367555	2.19029	enriched
Fecal	L.reuteri	ESI+	M710T591_pos	0.0001554	0.00367555	2.22286	enriched
Fecal	L.reuteri	ESI+	M268T379_pos	0.0001554	0.00367555	2.36536	enriched
Fecal	L.reuteri	ESI+	M372T270_pos	0.0001554	0.00367555	2.40807	enriched
Fecal	L.reuteri	ESI+	M416T275_pos	0.0001554	0.00367555	2.41096	enriched
Fecal	L.reuteri	ESI+	M460T280_pos	0.0001554	0.00367555	2.41127	enriched
Fecal	L.reuteri	ESI+	M504T283_pos	0.0001554	0.00367555	2.42528	enriched
Fecal	L.reuteri	ESI+	M592T288_pos	0.0001554	0.00367555	2.43103	enriched
Fecal	L.reuteri	ESI+	M548T285_pos	0.0001554	0.00367555	2.44165	enriched
Fecal	L.fermentum	ESI+	M726T683_pos	0.0498835	0.149102	1.05231	depleted
Fecal	L.fermentum	ESI+	M593T688_pos	0.0498835	0.149102	1.06582	depleted
Fecal	L.fermentum	ESI+	M637T686_pos	0.0379176	0.12451	1.07675	depleted
Fecal	L.fermentum	ESI+	M704T684_pos	0.014763	0.0700385	1.17413	depleted
Fecal	L.fermentum	ESI+	M685T704_pos	0.0206682	0.0847501	1.17584	depleted
Fecal	L.fermentum	ESI+	M659T685_pos	0.014763	0.0700385	1.17624	depleted
Fecal	L.fermentum	ESI+	M379T283_pos	0.0281274	0.102464	1.39041	depleted
Fecal	L.fermentum	ESI+	M370T407_pos	0.0029526	0.027224	1.43929	depleted
Fecal	L.fermentum	ESI+	M126T33_pos	0.000621601	0.0104583	1.46261	depleted
Fecal	L.fermentum	ESI+	M374T423_pos	0.0029526	0.027224	1.48461	depleted
Fecal	L.fermentum	ESI+	M532T716_pos	0.0104118	0.055895	1.5253	depleted
Fecal	L.fermentum	ESI+	M329T420_pos	0.0010878	0.0144333	1.54617	depleted
Fecal	L.fermentum	ESI+	M240T32_pos	0.0010878	0.0144333	1.62113	depleted
Fecal	L.fermentum	ESI+	M187T164_pos	0.0029526	0.027224	1.68714	depleted
Fecal	L.fermentum	ESI+	M336T300_pos	0.0001554	0.00539602	2.06126	depleted
Fecal	L.fermentum	ESI+	M295T383_pos	0.0001554	0.00539602	2.24039	depleted
Fecal	L.animalis	ESI+	M306T360_pos	0.00699301	0.175578	1.17306	depleted
Fecal	L.animalis	ESI+	M441T300_pos	0.0206682	0.265595	1.29921	depleted
Fecal	L.animalis	ESI+	M419T39_pos	0.0498834	0.339207	1.35419	depleted
Fecal	L.animalis	ESI+	M411T298_pos	0.004662	0.140896	1.37937	depleted
Fecal	L.animalis	ESI+	M879T317_pos	0.0029526	0.117528	1.64259	depleted
Fecal	L.animalis	ESI+	M541T248_pos	0.0104118	0.209779	1.68932	depleted
Fecal	L.animalis	ESI+	M358T366_pos	0.0018648	0.0922229	1.80484	depleted
Fecal	L.animalis	ESI+	M279T422_pos	0.0010878	0.0806951	2.06517	depleted
Fecal	L.animalis	ESI+	M336T300_pos	0.0001554	0.0281792	2.79204	depleted
Fecal	L.salivarius	ESI+	M462T589_pos	0.0104118	0.102362	1.66166	depleted
Fecal	L.salivarius	ESI+	M279T422_pos	0.0010878	0.0300897	1.69943	depleted
Fecal	L.salivarius	ESI+	M532T716_pos	0.0104118	0.102362	1.86826	depleted
Fecal	L.salivarius	ESI+	M187T164_pos	0.00699301	0.0833036	1.90149	depleted
Fecal	L.salivarius	ESI+	M336T300_pos	0.0001554	0.00768524	2.46036	depleted
Fecal	L.salivarius	ESI+	M295T383_pos	0.0001554	0.00768524	2.69229	depleted
Fecal	L.reuteri	ESI+	M111T32_pos	0.00699301	0.0379156	1.04958	depleted
Fecal	L.reuteri	ESI+	M326T537_pos	0.000621601	0.00780348	1.06697	depleted
Fecal	L.reuteri	ESI+	M324T487_pos	0.000621601	0.00780348	1.10608	depleted
Fecal	L.reuteri	ESI+	M376T543_pos	0.004662	0.0309284	1.1234	depleted
Fecal	L.reuteri	ESI+	M322T447_pos	0.0003108	0.00522914	1.14648	depleted
Fecal	L.reuteri	ESI+	M285T306_pos	0.014763	0.0555144	1.15659	depleted
Fecal	L.reuteri	ESI+	M325T377_pos	0.0281274	0.0828591	1.18493	depleted
Fecal	L.reuteri	ESI+	M371T377_pos	0.004662	0.0309284	1.18922	depleted
Fecal	L.reuteri	ESI+	M389T377_pos	0.0029526	0.0228372	1.21953	depleted
Fecal	L.reuteri	ESI+	M411T378_pos	0.0029526	0.0228372	1.25364	depleted
Fecal	L.reuteri	ESI+	M800T377_pos	0.0029526	0.0228372	1.2698	depleted
Fecal	L.reuteri	ESI+	M445T625_pos	0.0379176	0.100294	1.29406	depleted
Fecal	L.reuteri	ESI+	M406T377_pos	0.0029526	0.0228372	1.2989	depleted
Fecal	L.reuteri	ESI+	M439T523_pos	0.004662	0.0309284	1.31316	depleted
Fecal	L.reuteri	ESI+	M369T487_pos	0.0003108	0.00522914	1.31318	depleted
Fecal	L.reuteri	ESI+	M541T248_pos	0.0498834	0.121326	1.35601	depleted
Fecal	L.reuteri	ESI+	M427T376_pos	0.0018648	0.0172918	1.36726	depleted
Fecal	L.reuteri	ESI+	M300T516_pos	0.0003108	0.00522914	1.39703	depleted
Fecal	L.reuteri	ESI+	M374T423_pos	0.0018648	0.0172918	1.46772	depleted
Fecal	L.reuteri	ESI+	M495T257_pos	0.0104118	0.0453122	1.49494	depleted
Fecal	L.reuteri	ESI+	M423T499_pos	0.0029526	0.0228372	1.51421	depleted
Fecal	L.reuteri	ESI+	M329T420_pos	0.0010878	0.0118353	1.53325	depleted
Fecal	L.reuteri	ESI+	M121T96_pos	0.0001554	0.00367555	1.58648	depleted
Fecal	L.reuteri	ESI+	M366T465_pos	0.0003108	0.00522914	1.59051	depleted
Fecal	L.reuteri	ESI+	M441T499_pos	0.0029526	0.0228372	1.6077	depleted
Fecal	L.reuteri	ESI+	M279T422_pos	0.0001554	0.00367555	1.68146	depleted
Fecal	L.reuteri	ESI+	M462T589_pos	0.0003108	0.00522914	1.68611	depleted
Fecal	L.reuteri	ESI+	M450T364_pos	0.0018648	0.0172918	1.72659	depleted
Fecal	L.reuteri	ESI+	M490T483_pos	0.0001554	0.00367555	1.76156	depleted
Fecal	L.reuteri	ESI+	M240T32_pos	0.0010878	0.0118353	1.77836	depleted
Fecal	L.reuteri	ESI+	M532T716_pos	0.0104118	0.0453122	1.7869	depleted
Fecal	L.reuteri	ESI+	M405T369_pos	0.0001554	0.00367555	1.79747	depleted
Fecal	L.reuteri	ESI+	M506T634_pos	0.00699301	0.0379156	1.84778	depleted
Fecal	L.reuteri	ESI+	M187T164_pos	0.0018648	0.0172918	1.89484	depleted
Fecal	L.reuteri	ESI+	M591T295_pos	0.0003108	0.00522914	1.95066	depleted
Fecal	L.reuteri	ESI+	M372T483_pos	0.0001554	0.00367555	1.95671	depleted
Fecal	L.reuteri	ESI+	M306T360_pos	0.0010878	0.0118353	2.00701	depleted
Fecal	L.reuteri	ESI+	M457T406_pos	0.0001554	0.00367555	2.07472	depleted
Fecal	L.reuteri	ESI+	M373T435_pos	0.0001554	0.00367555	2.09681	depleted
Fecal	L.reuteri	ESI+	M336T300_pos	0.0001554	0.00367555	2.17206	depleted
Fecal	L.reuteri	ESI+	M288T342_pos	0.0001554	0.00367555	2.37014	depleted
Fecal	L.reuteri	ESI+	M295T383_pos	0.0001554	0.00367555	2.37296	depleted
Fecal	L.fermentum	ESI-	M468T120_neg	0.013313	0.0700385	1.22837	enriched
Fecal	L.fermentum	ESI-	M405T316_neg	0.014763	0.0700385	1.26722	enriched
Fecal	L.fermentum	ESI-	M307T682_neg	0.0281274	0.102464	1.29867	enriched
Fecal	L.fermentum	ESI-	M298T38_neg	0.014763	0.0700385	1.32127	enriched
Fecal	L.fermentum	ESI-	M191T33_neg	0.004662	0.0360587	1.37141	enriched
Fecal	L.fermentum	ESI-	M366T40_neg	0.0029526	0.027224	1.3955	enriched
Fecal	L.fermentum	ESI-	M102T36_neg	0.000621601	0.0104583	1.40489	enriched
Fecal	L.fermentum	ESI-	M241T534_neg	0.00699301	0.0467729	1.44607	enriched
Fecal	L.fermentum	ESI-	M218T51_neg	0.0379176	0.12451	1.48267	enriched
Fecal	L.fermentum	ESI-	M177T327_neg	0.0010878	0.0144333	1.49598	enriched
Fecal	L.fermentum	ESI-	M399T693_neg	0.000621601	0.0104583	1.49717	enriched
Fecal	L.fermentum	ESI-	M305T605_neg	0.0018648	0.0209887	1.51051	enriched
Fecal	L.fermentum	ESI-	M309T718_neg	0.0104118	0.055895	1.5343	enriched
Fecal	L.fermentum	ESI-	M145T38_neg	0.000621601	0.0104583	1.55366	enriched
Fecal	L.fermentum	ESI-	M477T552_neg	0.0018648	0.0209887	1.56515	enriched
Fecal	L.fermentum	ESI-	M465T637_neg	0.0003108	0.0073511	1.57484	enriched
Fecal	L.fermentum	ESI-	M117T327_neg	0.000621601	0.0104583	1.57538	enriched
Fecal	L.fermentum	ESI-	M327T143_neg	0.0001554	0.00539602	1.57718	enriched
Fecal	L.fermentum	ESI-	M325T39_neg	0.0018648	0.0209887	1.58392	enriched
Fecal	L.fermentum	ESI-	M335T40_neg	0.0018648	0.0209887	1.58757	enriched
Fecal	L.fermentum	ESI-	M118T39_neg	0.0018648	0.0209887	1.60166	enriched
Fecal	L.fermentum	ESI-	M307T658_neg	0.0379176	0.12451	1.63481	enriched
Fecal	L.fermentum	ESI-	M331T639_neg	0.0029526	0.027224	1.64553	enriched
Fecal	L.fermentum	ESI-	M281T635_neg	0.0104118	0.055895	1.65565	enriched
Fecal	L.fermentum	ESI-	M339T40_neg	0.0018648	0.0209887	1.66277	enriched
Fecal	L.fermentum	ESI-	M267T584_neg	0.00699301	0.0467729	1.6821	enriched
Fecal	L.fermentum	ESI-	M132T35_neg	0.00699301	0.0467729	1.72762	enriched
Fecal	L.fermentum	ESI-	M605T635_neg	0.00466201	0.0360587	1.73146	enriched
Fecal	L.fermentum	ESI-	M363T635_neg	0.004662	0.0360587	1.74826	enriched
Fecal	L.fermentum	ESI-	M306T97_neg	0.000621601	0.0104583	1.82006	enriched
Fecal	L.fermentum	ESI-	M130T52_neg	0.0003108	0.0073511	2.00532	enriched
Fecal	L.animalis	ESI-	M335T40_neg	0.0379176	0.312533	1.82843	enriched
Fecal	L.animalis	ESI-	M177T327_neg	0.0281274	0.298078	2.2046	enriched
Fecal	L.animalis	ESI-	M117T327_neg	0.014763	0.231666	2.32231	enriched
Fecal	L.salivarius	ESI-	M405T316_neg	0.00699301	0.0833036	1.54487	enriched
Fecal	L.salivarius	ESI-	M298T38_neg	0.0281274	0.169387	1.58863	enriched
Fecal	L.salivarius	ESI-	M218T51_neg	0.0018648	0.0395241	1.73625	enriched
Fecal	L.salivarius	ESI-	M325T39_neg	0.0206682	0.141132	1.75845	enriched
Fecal	L.salivarius	ESI-	M177T327_neg	0.0206682	0.141132	1.82735	enriched
Fecal	L.salivarius	ESI-	M326T41_neg	0.0104118	0.102362	1.87836	enriched
Fecal	L.salivarius	ESI-	M132T35_neg	0.004662	0.0717773	1.88651	enriched
Fecal	L.salivarius	ESI-	M117T327_neg	0.0104118	0.102362	1.88905	enriched
Fecal	L.salivarius	ESI-	M191T33_neg	0.000621601	0.0215841	1.96531	enriched
Fecal	L.reuteri	ESI-	M391T358_neg	0.0104118	0.0453122	1.06864	enriched
Fecal	L.reuteri	ESI-	M337T38_neg	0.0281274	0.0828591	1.06915	enriched
Fecal	L.reuteri	ESI-	M451T329_neg	0.00699301	0.0379156	1.09484	enriched
Fecal	L.reuteri	ESI-	M127T82_neg	0.0498834	0.121326	1.10019	enriched
Fecal	L.reuteri	ESI-	M149T211_neg	0.0281274	0.0828591	1.17824	enriched
Fecal	L.reuteri	ESI-	M468T120_neg	0.000906857	0.0112976	1.20742	enriched
Fecal	L.reuteri	ESI-	M220T40_neg	0.0206682	0.0684189	1.21467	enriched
Fecal	L.reuteri	ESI-	M326T321_neg	0.0206682	0.0684189	1.24131	enriched
Fecal	L.reuteri	ESI-	M467T306_neg	0.014763	0.0555144	1.24904	enriched
Fecal	L.reuteri	ESI-	M122T46_neg	0.0281274	0.0828591	1.25153	enriched
Fecal	L.reuteri	ESI-	M218T51_neg	0.0018648	0.0172918	1.27112	enriched
Fecal	L.reuteri	ESI-	M407T304_neg	0.014763	0.0555144	1.2963	enriched
Fecal	L.reuteri	ESI-	M393T193_neg	0.0379176	0.100294	1.30326	enriched
Fecal	L.reuteri	ESI-	M366T40_neg	0.014763	0.0555144	1.31909	enriched
Fecal	L.reuteri	ESI-	M135T51_neg	0.0379176	0.100294	1.35167	enriched
Fecal	L.reuteri	ESI-	M442T41_neg	0.0281274	0.0828591	1.39236	enriched
Fecal	L.reuteri	ESI-	M405T41_neg	0.0281274	0.0828591	1.4016	enriched
Fecal	L.reuteri	ESI-	M151T50_neg	0.0281274	0.0828591	1.43289	enriched
Fecal	L.reuteri	ESI-	M102T36_neg	0.0104118	0.0453122	1.4438	enriched
Fecal	L.reuteri	ESI-	M108T50_neg	0.0206682	0.0684189	1.4577	enriched
Fecal	L.reuteri	ESI-	M477T50_neg	0.0281274	0.0828591	1.46159	enriched
Fecal	L.reuteri	ESI-	M132T35_neg	0.0498834	0.121326	1.46684	enriched
Fecal	L.reuteri	ESI-	M146T35_neg	0.0104118	0.0453122	1.48844	enriched
Fecal	L.reuteri	ESI-	M251T71_neg	0.00699301	0.0379156	1.49136	enriched
Fecal	L.reuteri	ESI-	M326T41_neg	0.0104118	0.0453122	1.50741	enriched
Fecal	L.reuteri	ESI-	M335T40_neg	0.0104118	0.0453122	1.51422	enriched
Fecal	L.reuteri	ESI-	M142T40_neg	0.0104118	0.0453122	1.53071	enriched
Fecal	L.reuteri	ESI-	M177T327_neg	0.0104118	0.0453122	1.56708	enriched
Fecal	L.reuteri	ESI-	M115T34_neg	0.0104118	0.0453122	1.58653	enriched
Fecal	L.reuteri	ESI-	M145T38_neg	0.014763	0.0555144	1.59247	enriched
Fecal	L.reuteri	ESI-	M306T97_neg	0.014763	0.0555144	1.60769	enriched
Fecal	L.reuteri	ESI-	M339T40_neg	0.0104118	0.0453122	1.61623	enriched
Fecal	L.reuteri	ESI-	M130T52_neg	0.00699301	0.0379156	1.62885	enriched
Fecal	L.reuteri	ESI-	M164T97_neg	0.0104118	0.0453122	1.64067	enriched
Fecal	L.reuteri	ESI-	M118T39_neg	0.014763	0.0555144	1.64367	enriched
Fecal	L.reuteri	ESI-	M147T97_neg	0.0104118	0.0453122	1.66269	enriched
Fecal	L.reuteri	ESI-	M327T143_neg	0.0104118	0.0453122	1.69367	enriched
Fecal	L.reuteri	ESI-	M117T327_neg	0.004662	0.0309284	1.69492	enriched
Fecal	L.reuteri	ESI-	M171T353_neg	0.0104118	0.0453122	1.80378	enriched
Fecal	L.fermentum	ESI-	M343T64_neg	0.0206682	0.0847501	1.3704	depleted
Fecal	L.fermentum	ESI-	M165T106_neg	0.0029526	0.027224	1.38639	depleted
Fecal	L.fermentum	ESI-	M354T41_neg	0.0498834	0.149102	1.47896	depleted
Fecal	L.animalis	ESI-	M295T386_neg	0.0010878	0.0806951	1.96724	depleted
Fecal	L.animalis	ESI-	M331T386_neg	0.0010878	0.0806951	2.04881	depleted
Fecal	L.animalis	ESI-	M265T316_neg	0.004662	0.140896	2.36075	depleted
Fecal	L.salivarius	ESI-	M331T386_neg	0.0029526	0.0529522	1.45818	depleted
Fecal	L.reuteri	ESI-	M354T41_neg	0.0498834	0.121326	1.02131	depleted
Fecal	L.reuteri	ESI-	M776T342_neg	0.0010878	0.0118353	1.0328	depleted
Fecal	L.reuteri	ESI-	M423T342_neg	0.0029526	0.0228372	1.14995	depleted
Fecal	L.reuteri	ESI-	M265T316_neg	0.000621601	0.00780348	1.21077	depleted
Fecal	L.reuteri	ESI-	M641T363_neg	0.0018648	0.0172918	1.21431	depleted
Fecal	L.reuteri	ESI-	M295T386_neg	0.0003108	0.00522914	1.34922	depleted
Fecal	L.reuteri	ESI-	M483T342_neg	0.0001554	0.00367555	1.42068	depleted
Fecal	L.reuteri	ESI-	M331T386_neg	0.0003108	0.00522914	1.55865	depleted
Fecal	L.reuteri	ESI-	M455T354_neg	0.000621601	0.00780348	1.62406	depleted
Fecal	L.reuteri	ESI-	M483T375_neg	0.0104118	0.0453122	1.69611	depleted

## Sheet: S10
Table S10. Differential metabolites identified in the metabolome.
Source	ID	L.fermentum	L.animalis	L.salivarius	L.reuteri	HMDB_ID	Chem	Name	Kingdom	Super_Class	Class	Sub_Class	Source	Obs_mz	Ref_mz	mzmed	mzmin	mzmax
Serum	M114T200_pos	non	non	non	up	HMDB0031199	C6H11NO	2,5-Dihydro-2,4,5-trimethyloxazole	Organic compounds	Organoheterocyclic compounds	Azolines	Endogenous,Food	,	113.083	113.084	113.083	113.082	113.085
Serum	M114T39_pos	up	non	non	non	HMDB0000562	C4H7N3O	Creatinine	Organic compounds	Organic acids and derivatives	Carboxylic acids and derivatives	Endogenous,Food	Amniotic Fluid,Blood,Breast Milk,Cerebrospinal Fluid (CSF),Feces,Saliva,Sweat,Urine	113.058	113.059	113.058	113.057	113.06
Serum	M132T67_pos	non	non	non	up	HMDB0000172	C6H13NO2	L-Isoleucine	Organic compounds	Organic acids and derivatives	Carboxylic acids and derivatives	Food,Synthetic	Blood,Breast Milk,Cerebrospinal Fluid (CSF),Feces,Saliva,Sweat,Urine,	131.094	131.095	131.094	131.093	131.096
Serum	M144T42_pos	non	non	non	up	HMDB0004827	C7H13NO2	Proline betaine	Organic compounds	Organic acids and derivatives	Carboxylic acids and derivatives	Tissue and substructures,Biofluid and excreta	Blood,Feces,Saliva,Urine	143.094	143.095	143.094	143.092	143.095
Serum	M163T297_pos	non	non	non	up	HMDB0033625	C8H18O3	(3R,7R)-1,3,7-Octanetriol	Organic compounds	Lipids and lipid-like molecules	Fatty Acyls	Endogenous,Food	,	162.125	162.126	162.125	162.123	162.127
Serum	M172T210_neg	non	non	non	up	HMDB0000701	C8H15NO3	Hexanoylglycine	Organic compounds	Organic acids and derivatives	Carboxylic acids and derivatives	Endogenous,	Blood,Feces,Urine,	173.105	173.105	173.105	173.103	173.107
Serum	M174T280_pos	non	non	up	up	HMDB0000701	C8H15NO3	Hexanoylglycine	Organic compounds	Organic acids and derivatives	Carboxylic acids and derivatives	Endogenous,	Blood,Feces,Urine,	173.105	173.105	173.105	173.103	173.106
Serum	M204T48_pos	non	non	non	up	HMDB0000201	C9H17NO4	L-Acetylcarnitine	Organic compounds	Lipids and lipid-like molecules	Fatty Acyls	Endogenous,Food	Blood,Breast Milk,Cerebrospinal Fluid (CSF),Feces,Saliva,Urine	203.115	203.116	203.115	203.113	203.117
Serum	M248T51_pos	non	non	non	up	HMDB0013127	C11H21NO5	3-Hydroxybutyrylcarnitine	Organic compounds	Lipids and lipid-like molecules	Fatty Acyls	Endogenous,Food	Blood,Feces	247.141	247.142	247.141	247.139	247.144
Serum	M253T526_neg	non	non	non	up	HMDB0037647	C16H30O2	(E)-11-Hexadecenoic acid	Organic compounds	Lipids and lipid-like molecules	Fatty Acyls	Biofluid and excreta,Subcellular	,	254.225	254.225	254.225	254.222	254.227
Serum	M255T561_pos	non	non	non	up	HMDB0041422	C16H30O2	(Z)-14-Methyl-6-pentadecenoic acid	Organic compounds	Lipids and lipid-like molecules	Fatty Acyls	Endogenous,Food	,	254.224	254.225	254.224	254.221	254.227
Serum	M258T39_pos	up	non	up	up	HMDB0000086	C8H20NO6P	Glycerophosphocholine	Organic compounds	Lipids and lipid-like molecules	Glycerophospholipids	Endogenous,Food	Blood,Breast Milk,Cerebrospinal Fluid (CSF),Feces,Saliva,Semen	257.102	257.103	257.102	257.1	257.105
Serum	M260T275_pos	non	non	non	up	HMDB0000756	C13H25NO4	Hexanoylcarnitine	Organic compounds	Lipids and lipid-like molecules	Fatty Acyls	Endogenous,Food	Blood,Feces,Urine,	259.178	259.178	259.178	259.175	259.18
Serum	M279T536_pos	up	non	non	up	HMDB0003073	C18H30O2	gamma-Linolenic acid	Organic compounds	Lipids and lipid-like molecules	Fatty Acyls	Food,	Blood,Feces	278.224	278.225	278.224	278.221	278.226
Serum	M281T583_pos	non	non	non	up	HMDB0061864	C18H32O2	Dihomolinoleic acid	Organic compounds	Lipids and lipid-like molecules	Fatty Acyls	Food,Endogenous	Blood,Feces,Saliva,	280.24	280.24	280.24	280.237	280.243
Serum	M283T173_neg	non	up	up	up	HMDB0011686	C13H16O7	p-Cresol glucuronide	Organic compounds	Organic oxygen compounds	Organooxygen compounds	Endogenous,	Blood,Urine	284.089	284.09	284.089	284.086	284.092
Serum	M295T673_neg	non	non	non	up	HMDB0035575	C19H36O2	4,6-Nonadecanedione	Organic compounds	Organic oxygen compounds	Organooxygen compounds	Subcellular,	,	296.271	296.272	296.271	296.268	296.274
Serum	M301T496_neg	non	non	non	up	HMDB0001999	C20H30O2	Eicosapentaenoic acid	Organic compounds	Lipids and lipid-like molecules	Fatty Acyls	Endogenous,Food	Blood,Feces,Sweat,Urine	302.224	302.225	302.224	302.221	302.227
Serum	M302T355_pos	up	non	up	up	HMDB0000269	C18H39NO2	Sphinganine	Organic compounds	Organic nitrogen compounds	Organonitrogen compounds	Endogenous,Food	Blood,Feces,Urine,	301.298	301.298	301.298	301.295	301.301
Serum	M303T444_pos	up	non	up	up	HMDB0038172	C20H30O2	8,13-Abietadien-18-oic acid	Organic compounds	Lipids and lipid-like molecules	Prenol lipids	Cell and elements,Subcellular	,	302.224	302.225	302.224	302.221	302.227
Serum	M303T552_neg	non	non	non	up	HMDB0001043	C20H32O2	Arachidonic acid	Organic compounds	Lipids and lipid-like molecules	Fatty Acyls	Endogenous,Food	Blood,Cerebrospinal Fluid (CSF),Feces,Saliva,Urine,	304.24	304.24	304.24	304.237	304.243
Serum	M305T574_pos	up	non	up	up	HMDB0001043	C20H32O2	Arachidonic acid	Organic compounds	Lipids and lipid-like molecules	Fatty Acyls	Endogenous,Food	Blood,Cerebrospinal Fluid (CSF),Feces,Saliva,Urine,	304.24	304.24	304.24	304.237	304.243
Serum	M311T337_neg	non	non	up	up	HMDB0004706	C18H32O4	8(R)-Hydroperoxylinoleic acid	Organic compounds	Lipids and lipid-like molecules	Fatty Acyls	Endogenous,Food	,	312.229	312.23	312.229	312.226	312.232
Serum	M316T325_pos	non	non	non	up	HMDB0000651	C17H33NO4	Decanoylcarnitine	Organic compounds	Lipids and lipid-like molecules	Fatty Acyls	Endogenous,Food	Blood,Feces,Urine,	315.24	315.241	315.24	315.237	315.244
Serum	M317T376_neg	up	non	up	up	HMDB0061114	C20H30O3	Atractyligenin	Organic compounds	Lipids and lipid-like molecules	Prenol lipids	Food,Endogenous	,	318.218	318.219	318.218	318.215	318.222
Serum	M319T399_neg	up	non	up	up	HMDB0006245	C20H32O3	18-Hydroxyarachidonic acid	Organic compounds	Lipids and lipid-like molecules	Fatty Acyls	Endogenous,Food	Blood,	320.235	320.235	320.235	320.232	320.238
Serum	M327T531_neg	up	non	non	up	HMDB0002183	C22H32O2	Docosahexaenoic acid	Organic compounds	Lipids and lipid-like molecules	Fatty Acyls	Endogenous,Food	Blood,Cerebrospinal Fluid (CSF),Feces,Urine	328.24	328.24	328.24	328.237	328.243
Serum	M329T563_pos	up	non	up	up	HMDB0002183	C22H32O2	Docosahexaenoic acid	Organic compounds	Lipids and lipid-like molecules	Fatty Acyls	Endogenous,Food	Blood,Cerebrospinal Fluid (CSF),Feces,Urine	328.24	328.24	328.24	328.236	328.243
Serum	M339T552_neg	up	non	up	up	HMDB0030359	C21H28N2O2	14,19-Dihydroaspidospermatine	Organic compounds	Alkaloids and derivatives	Strychnos alkaloids	Endogenous,Food	,	340.215	340.215	340.215	340.212	340.219
Serum	M366T445_pos	non	non	non	up	HMDB0062334	C22H39NO3	N-Linoleoyl GABA	Organic compounds	Organic acids and derivatives	Carboxylic acids and derivatives	,	,	365.292	365.293	365.292	365.289	365.296
Serum	M370T353_pos	non	non	non	up	HMDB0002014	C21H39NO4	cis-5-Tetradecenoylcarnitine	Organic compounds	Lipids and lipid-like molecules	Fatty Acyls	Endogenous,Food	Blood,Urine	369.287	369.288	369.287	369.284	369.291
Serum	M372T366_pos	non	non	up	up	HMDB0005066	C21H41NO4	Tetradecanoylcarnitine	Organic compounds	Lipids and lipid-like molecules	Fatty Acyls	Endogenous,Food	Blood,Feces,Saliva,Urine	371.303	371.304	371.303	371.299	371.307
Serum	M377T444_pos	up	non	up	up	HMDB0032105	C20H24O7	1,2-Anhydridoniveusin	Organic compounds	Lipids and lipid-like molecules	Fatty Acyls	Endogenous,Food	,	376.154	376.152	376.154	376.15	376.158
Serum	M396T360_pos	non	non	up	up	HMDB0013334	C23H41NO4	9,12-Hexadecadienoylcarnitine	Organic compounds	Lipids and lipid-like molecules	Fatty Acyls	Endogenous,Food	Blood,Feces,Saliva,Urine	395.303	395.304	395.303	395.299	395.307
Serum	M398T374_pos	non	non	up	up	HMDB0013207	C23H43NO4	9-Hexadecenoylcarnitine	Organic compounds	Lipids and lipid-like molecules	Fatty Acyls	Endogenous,Food	Blood,Feces,Urine,	397.319	397.319	397.319	397.315	397.323
Serum	M400T396_pos	non	non	up	up	HMDB0000222	C23H45NO4	L-Palmitoylcarnitine	Organic compounds	Lipids and lipid-like molecules	Fatty Acyls	Endogenous,Food	Blood,Feces,Saliva,Urine	399.335	399.335	399.335	399.331	399.339
Serum	M412T664_pos	non	non	non	up	HMDB0013314	C25H49NO3	Tricosanoylglycine	Organic compounds	Organic acids and derivatives	Carboxylic acids and derivatives	Endogenous,	,	411.371	411.371	411.371	411.367	411.375
Serum	M416T364_pos	non	non	up	up	HMDB0013336	C23H45NO5	3-Hydroxyhexadecanoylcarnitine	Organic compounds	Lipids and lipid-like molecules	Fatty Acyls	Endogenous,	Blood,Feces,Urine,	415.327	415.33	415.327	415.323	415.332
Serum	M424T383_pos	non	non	up	up	HMDB0006469	C25H45NO4	Linoleyl carnitine	Organic compounds	Lipids and lipid-like molecules	Fatty Acyls	Endogenous,Food	Blood,Feces,Urine,	423.334	423.335	423.334	423.33	423.339
Serum	M426T407_pos	non	non	non	up	HMDB0094687	C25H47NO4	Octadecenoylcarnitine	Organic compounds	Lipids and lipid-like molecules	Fatty Acyls	Food,Endogenous	Blood,Feces	425.35	425.351	425.35	425.346	425.354
Serum	M428T437_pos	non	non	up	up	HMDB0000848	C25H49NO4	Stearoylcarnitine	Organic compounds	Lipids and lipid-like molecules	Fatty Acyls	Endogenous,Food	Blood,Feces,Urine,	427.366	427.366	427.366	427.361	427.37
Serum	M429T677_pos	non	non	up	up	HMDB0059643	C29H48O2	3-beta-Hydroxy-4-beta-methyl-5-alpha-cholest-7-ene-4-alpha-carbaldehyde	Organic compounds	Lipids and lipid-like molecules	Steroids and steroid derivatives	Food,Endogenous	,	428.366	428.365	428.366	428.362	428.371
Serum	M445T666_pos	non	non	up	up	HMDB0011662	C29H48O3	3-beta-Hydroxy-4-beta-methyl-5-alpha-cholest-7-ene-4-alpha-carboxylate	Organic compounds	Lipids and lipid-like molecules	Steroids and steroid derivatives	Cell and elements,Tissue and substructures	,	444.36	444.36	444.36	444.355	444.364
Serum	M455T615_pos	non	non	non	up	HMDB0002157	C26H46O6	27-Norcholestanehexol	Organic compounds	Lipids and lipid-like molecules	Steroids and steroid derivatives	Cell and elements,Tissue and substructures	,	454.327	454.329	454.327	454.323	454.332
Serum	M482T481_pos	up	non	non	up	HMDB0011130	C23H48NO7P	LysoPE(18:0/0:0)	Organic compounds	Lipids and lipid-like molecules	Glycerophospholipids	Endogenous,Food	Feces,	481.317	481.317	481.317	481.312	481.321
Serum	M506T417_pos	up	up	up	up	HMDB0010408	C26H52NO6P	LysoPC(P-18:1(9Z)/0:0)	Organic compounds	Lipids and lipid-like molecules	Glycerophospholipids	Endogenous,Food	Blood,Feces	505.352	505.353	505.352	505.347	505.357
Serum	M524T423_pos	non	non	non	up	HMDB0240603	C24H46NO9P	LysoPS(18:1(9Z)/0:0)	Organic compounds	Lipids and lipid-like molecules	Glycerophospholipids	,	,	523.293	523.291	523.293	523.287	523.298
Serum	M524T487_pos	up	non	up	up	HMDB0011128	C26H54NO7P	LysoPC(0:0/18:0)	Organic compounds	Lipids and lipid-like molecules	Glycerophospholipids	Endogenous,Food	,	523.365	523.364	523.365	523.359	523.37
Serum	M550T503_pos	up	non	up	up	HMDB0010391	C28H56NO7P	LysoPC(20:1(11Z)/0:0)	Organic compounds	Lipids and lipid-like molecules	Glycerophospholipids	Endogenous,Food	Blood,	549.379	549.379	549.379	549.374	549.385
Serum	M667T672_pos	non	non	non	up	HMDB0033703	C35H54O12	Coroloside	Organic compounds	Lipids and lipid-like molecules	Steroids and steroid derivatives	Cell and elements,Tissue and substructures	,	666.364	666.362	666.364	666.358	666.371
Serum	M679T671_pos	non	non	up	up	HMDB0033572	C36H54O12	1-Acetyl-3,14,20-trihydroxywitha-5,24-dienolide 3-glucoside	Organic compounds	Lipids and lipid-like molecules	Steroids and steroid derivatives	Enteral,	,	678.356	678.362	678.356	678.349	678.363
Serum	M759T583_pos	non	non	up	up	HMDB0008004	C42H80NO8P	PC(16:1(9Z)/18:1(11Z))	Organic compounds	Lipids and lipid-like molecules	Glycerophospholipids	Endogenous,Food	Blood,Feces,Saliva,Urine	757.563	757.562	757.563	757.555	757.571
Serum	M807T620_pos	non	non	up	up	HMDB0008178	C46H80NO8P	PC(18:3(6Z,9Z,12Z)/20:3(5Z,8Z,11Z))	Organic compounds	Lipids and lipid-like molecules	Glycerophospholipids	Endogenous,Food	Blood,Feces,Saliva,Urine	805.563	805.562	805.563	805.555	805.571
Fecal	M117T327_neg	up	up	up	up	HMDB0031191	C5H10OS	S-Methyl butanethioate	Organic compounds	Lipids and lipid-like molecules	Fatty Acyls	Endogenous,Food	Feces,	118.045	118.045	118.045	118.044	118.046
Fecal	M145T38_neg	up	non	non	up	HMDB0012114	C6H14N2O2	(3S)-3,6-Diaminohexanoate	Organic compounds	Organic acids and derivatives	Carboxylic acids and derivatives	Endogenous,	,	146.105	146.106	146.105	146.104	146.107
Fecal	M146T39_pos	non	non	non	up	HMDB0094649	C7H15NO2	2-Aminoheptanoate	Organic compounds	Organic acids and derivatives	Carboxylic acids and derivatives	,	Feces,	145.11	145.11	145.11	145.108	145.111
Fecal	M147T318_pos	up	up	up	up	HMDB0033183	C9H6O2	2-Benzofurancarboxaldehyde	Organic compounds	Organoheterocyclic compounds	Benzofurans	Food,	,	146.036	146.037	146.036	146.035	146.038
Fecal	M147T97_neg	non	non	non	up	HMDB0037619	C6H12O2S	Methyl 4-(methylthio)butyrate	Organic compounds	Lipids and lipid-like molecules	Fatty Acyls	Endogenous,Food	,	148.056	148.056	148.056	148.055	148.058
Fecal	M175T37_pos	up	non	non	non	HMDB0037281	C12H14O	4-Methyl-2-phenyl-2-pentenal	Organic compounds	Benzenoids	Benzene and substituted derivatives	Subcellular,	,	174.106	174.104	174.106	174.104	174.107
Fecal	M179T318_pos	up	up	non	up	HMDB0030903	C10H10O3	3-(4-Methylphenyl)oxiranecarboxylic acid	Organic compounds	Benzenoids	Benzene and substituted derivatives	Endogenous,Food	,	178.064	178.063	178.064	178.062	178.066
Fecal	M220T132_pos	up	non	up	up	HMDB0000210	C9H17NO5	Pantothenic acid	Organic compounds	Organic oxygen compounds	Organooxygen compounds	Food,	Blood,Breast Milk,Cerebrospinal Fluid (CSF),Feces,Saliva,Urine	219.11	219.111	219.11	219.108	219.112
Fecal	M231T266_pos	up	up	up	up	HMDB0029131	C11H22N2O3	Valylleucine	Organic compounds	Organic acids and derivatives	Carboxylic acids and derivatives	Endogenous,	Feces,	230.163	230.163	230.163	230.161	230.165
Fecal	M232T48_pos	up	non	non	non	HMDB0000726	C10H17NO5	Isovalerylglutamic acid	Organic compounds	Organic acids and derivatives	Carboxylic acids and derivatives	Endogenous,	,	231.113	231.111	231.113	231.11	231.115
Fecal	M245T278_pos	up	up	non	up	HMDB0028911	C12H24N2O3	Isoleucyl-Leucine	Organic compounds	Organic acids and derivatives	Carboxylic acids and derivatives	Endogenous,	Feces,Saliva	244.178	244.179	244.178	244.176	244.181
Fecal	M251T71_neg	non	non	non	up	HMDB0038571	C15H12N2O2	Methylhalfordinol	Organic compounds	Organoheterocyclic compounds	Azoles	Subcellular,	,	252.09	252.09	252.09	252.088	252.093
Fecal	M266T100_pos	up	up	non	non	HMDB0038663	C10H19NO7	D-1-[(3-Carboxypropyl)amino]-1-deoxyfructose	Organic compounds	Organic acids and derivatives	Carboxylic acids and derivatives	Food,	,	265.115	265.116	265.115	265.112	265.117
Fecal	M279T422_pos	non	down	down	down	HMDB0030964	C18H30O2	Linolenelaidic acid	Organic compounds	Lipids and lipid-like molecules	Fatty Acyls	Endogenous,Food	,	278.224	278.225	278.224	278.222	278.227
Fecal	M280T42_pos	up	non	non	non	HMDB0028990	C13H17N3O4	Phenylalanylasparagine	Organic compounds	Organic acids and derivatives	Carboxylic acids and derivatives	Endogenous,	,	279.123	279.122	279.123	279.12	279.126
Fecal	M300T516_pos	non	non	non	down	HMDB0002100	C18H37NO2	Palmitoylethanolamide	Organic compounds	Organic acids and derivatives	Carboximidic acids and derivatives	Endogenous,Food	Blood,Cerebrospinal Fluid (CSF),Feces,	299.282	299.282	299.282	299.279	299.285
Fecal	M322T447_pos	non	non	non	down	HMDB0013624	C20H35NO2	Alpha-Linolenoyl ethanolamide	Organic compounds	Organic nitrogen compounds	Organonitrogen compounds	Endogenous,Food	Blood,	321.266	321.267	321.266	321.263	321.269
Fecal	M324T487_pos	non	non	non	down	HMDB0012252	C20H37NO2	Linoleoyl ethanolamide	Organic compounds	Organic nitrogen compounds	Organonitrogen compounds	Endogenous,Food	Blood,Feces	323.283	323.282	323.283	323.279	323.286
Fecal	M357T356_pos	non	non	non	up	HMDB0002007	C24H36O2	Tetracosahexaenoic acid	Organic compounds	Lipids and lipid-like molecules	Fatty Acyls	Endogenous,Food	,	356.271	356.272	356.271	356.268	356.275
Fecal	M357T398_pos	non	non	non	up	HMDB0002007	C24H36O2	Tetracosahexaenoic acid	Organic compounds	Lipids and lipid-like molecules	Fatty Acyls	Endogenous,Food	,	356.272	356.272	356.272	356.268	356.275
Fecal	M363T635_neg	up	non	non	non	HMDB0036804	C22H36O4	7-O-Acetylaustroinulin	Organic compounds	Lipids and lipid-like molecules	Prenol lipids	Cell and elements,Subcellular	,	364.265	364.261	364.265	364.261	364.268
Fecal	M371T377_pos	non	non	non	down	HMDB0000476	C24H34O3	3-Oxo-4,6-choladienoic acid	Organic compounds	Lipids and lipid-like molecules	Steroids and steroid derivatives	Cell and elements,Tissue and substructures	,	370.251	370.251	370.251	370.247	370.255
Fecal	M372T483_pos	non	non	non	down	HMDB0013658	C24H37NO2	Docosahexaenoyl Ethanolamide	Organic compounds	Organic nitrogen compounds	Organonitrogen compounds	Endogenous,Food	,	371.283	371.282	371.283	371.28	371.287
Fecal	M373T330_pos	non	non	non	up	HMDB0013627	C24H36O3	Cervonoyl ethanolamide	Organic compounds	Lipids and lipid-like molecules	Fatty Acyls	Endogenous,Food	Blood,Feces	372.267	372.266	372.267	372.263	372.27
Fecal	M373T435_pos	non	non	non	down	HMDB0030044	C23H32O4	Neriantogenin	Organic compounds	Lipids and lipid-like molecules	Steroids and steroid derivatives	Cell and elements,Tissue and substructures	,	372.229	372.23	372.229	372.226	372.233
Fecal	M384T40_pos	non	non	non	up	HMDB0006535	C14H25NO11	beta-1,4-Mannosyl-N-acetylglucosamine	Organic compounds	Organic oxygen compounds	Organooxygen compounds	Endogenous,	Urine,	383.142	383.143	383.142	383.138	383.146
Fecal	M385T658_pos	up	non	non	non	HMDB0000032	C27H44O	7-Dehydrocholesterol	Organic compounds	Lipids and lipid-like molecules	Steroids and steroid derivatives	Endogenous,Food	Blood,Cerebrospinal Fluid (CSF),Urine,	384.34	384.339	384.34	384.336	384.344
Fecal	M389T347_pos	up	non	non	non	HMDB0062744	C24H36O4	7alpha-hydroxy-3-oxochol-4-en-24-oic Acid	Organic compounds	Lipids and lipid-like molecules	Steroids and steroid derivatives	Food,Endogenous	,	388.261	388.261	388.261	388.258	388.265
Fecal	M389T377_pos	non	non	non	down	HMDB0062744	C24H36O4	7alpha-hydroxy-3-oxochol-4-en-24-oic Acid	Organic compounds	Lipids and lipid-like molecules	Steroids and steroid derivatives	Food,Endogenous	,	388.262	388.261	388.262	388.258	388.265
Fecal	M411T665_pos	up	non	non	non	HMDB0034078	C29H46O	22-Dehydroclerosterol	Organic compounds	Lipids and lipid-like molecules	Steroids and steroid derivatives	Cell and elements,Tissue and substructures	,	410.354	410.355	410.354	410.35	410.359
Fecal	M439T523_pos	non	non	non	down	HMDB0036787	C30H46O2	alpha,gamma-Onoceradienedione	Organic compounds	Lipids and lipid-like molecules	Prenol lipids	Cell and elements,Subcellular	,	438.348	438.35	438.348	438.344	438.352
Fecal	M441T499_pos	non	non	non	down	HMDB0037033	C30H48O2	28-Hydroxy-14-taraxeren-3-one	Organic compounds	Lipids and lipid-like molecules	Prenol lipids	Cell and elements,Subcellular	,	440.365	440.365	440.365	440.361	440.37
Fecal	M459T639_pos	up	up	non	non	HMDB0035142	C29H46O4	(3beta,17alpha,23S)-17,23-Epoxy-3,29-dihydroxy-27-norlanost-8-en-24-one	Organic compounds	Lipids and lipid-like molecules	Prenol lipids	Cell and elements,Subcellular	,	458.34	458.34	458.34	458.335	458.344
Fecal	M477T552_neg	up	non	non	non	HMDB0041365	C27H42O7	25-Acetylvulgaroside	Organic compounds	Lipids and lipid-like molecules	Prenol lipids	Cell and elements,Subcellular	,	478.291	478.293	478.291	478.286	478.296
Fecal	M667T670_pos	up	non	non	non	HMDB0033703	C35H54O12	Coroloside	Organic compounds	Lipids and lipid-like molecules	Steroids and steroid derivatives	Cell and elements,Tissue and substructures	,	666.365	666.362	666.365	666.358	666.371

[truncated: 3 more sheets: S11, S12, S13]
